# Supplementary material for: A versatile bioelectronic interface programmed for hormone sensing
Source: Nat Commun. 2023 May 31;14:3151. doi: 10.1038/s41467-023-39015-1 (PMC10232489; doi:10.1038/s41467-023-39015-1)
Supplement: Supplementary file 5 — Source Data [file 41467_2023_39015_MOESM5_ESM.xlsx]

## Sheet: Figure 1
	Figure 1e						Figure 1f	Square root of Scan Rate (mV/S)1/2	IpA	IpC			Figure 1g									Figure 1h						Figure 1i
			SPE	SPE+CNT	SPE+CNT+HEKINS-1									SPE		SPE+CNT		SPE+CNT+HEKINS-1						SPE	SPE+CNT	SPE+CNT+HEKINS-1				20 mV/S	40 mV/S	60 mV/S	80 mV/S	100 mV/S
		-0.299	-0.42974	-4.11698	-6.51858			4.47214	69.934	-61.394				Zre(Kohm)	(-) Zim(Kohm)	Zre(Kohm)	(-) Zim(Kohm)	Zre(Kohm)	(-) Zim(Kohm)				0.6	-2.904	-24.5	-22.4			0.6	-27.1	-30.5	-33.4	-34.5	-36.9
		-0.298	-0.288935	-2.75789	-3.04195			6.32456	72.037	-64.004				0.003698	7.389e-05	0.007061	5.63e-07	0.003479	-0.0002995				0.599	-2.662	-22.1	-21.5			0.599	-25.4	-28.7	-31.4	-32.6	-34.9
		-0.297	-0.237195	-2.22484	-2.30834			7.74597	74.33	-66.596				0.003698	8.95e-05	0.007061	6.82e-07	0.003431	-0.0001541				0.598	-2.596	-21.3	-21.2			0.598	-24.7	-27.8	-30.4	-31.8	-34
		-0.296	-0.209221	-1.93449	-1.97331			8.94427	76.964	-68.478				0.003698	0.0001084	0.007061	8.26e-07	0.003468	-0.000181				0.597	-2.552	-20.8	-21.1			0.597	-24.2	-27.2	-29.7	-31.2	-33.3
		-0.295	-0.190987	-1.7474	-1.77637			10	78.865	-70.581				0.003698	0.0001313	0.007061	1e-06	0.003515	-9.833e-05				0.596	-2.508	-20.5	-20.9			0.596	-23.7	-26.7	-29.1	-30.6	-32.7
		-0.294	-0.178129	-1.61767	-1.6422									0.003698	0.000159	0.007061	1.21e-06	0.003519	-8.046e-05				0.595	-2.486	-20.2	-20.8			0.595	-23.3	-26.2	-28.6	-30.1	-32.1
		-0.293	-0.168233	-1.51971	-1.54726									0.003698	0.0001927	0.007061	1.47e-06	0.00349	-2.436e-05				0.594	-2.464	-19.9	-20.7			0.594	-22.9	-25.8	-28.2	-29.6	-31.6
		-0.292	-0.160675	-1.44204	-1.47351									0.003698	0.0002334	0.007061	1.78e-06	0.003511	2.013e-05				0.593	-2.442	-19.7	-20.6			0.593	-22.6	-25.4	-27.7	-29.1	-31.1
		-0.291	-0.154441	-1.38115	-1.41545									0.003698	0.0002827	0.007061	2.16e-06	0.003537	6.092e-05				0.592	-2.42	-19.5	-20.5			0.592	-22.2	-25	-27.3	-28.7	-30.6
		-0.29	-0.149376	-1.32908	-1.36758									0.003698	0.000343	0.007061	2.61e-06	0.003564	9.783e-05				0.591	-2.398	-19.3	-20.4			0.591	-21.9	-24.7	-26.9	-28.3	-30.2
		-0.289	-0.144935	-1.28584	-1.32757									0.003698	0.0004155	0.007061	3.17e-06	0.003593	0.0001344				0.59	-2.376	-19.1	-20.4			0.59	-21.6	-24.3	-26.6	-27.9	-29.8
		-0.288	-0.141195	-1.24877	-1.29383									0.003698	0.0005025	0.007061	3.84e-06	0.003614	0.0001516				0.589	-2.354	-18.9	-20.3			0.589	-21.3	-24	-26.2	-27.5	-29.4
		-0.287	-0.137923	-1.217	-1.26558									0.003698	0.0006099	0.007061	4.65e-06	0.003656	0.0002028				0.588	-2.354	-18.8	-20.2			0.588	-21	-23.7	-25.9	-27.2	-29
		-0.286	-0.134883	-1.18876	-1.23969									0.003698	0.0007378	0.007061	5.65e-06	0.0037	-0.0002388				0.587	-2.332	-18.6	-20.1			0.587	-20.8	-23.4	-25.5	-26.8	-28.6
		-0.285	-0.132312	-1.16493	-1.21772									0.003699	0.000895	0.007061	6.82e-06	0.003728	-0.0001283				0.586	-2.31	-18.5	-20.1			0.586	-20.5	-23.1	-25.2	-26.5	-28.3
		-0.284	-0.129975	-1.14199	-1.19811									0.003699	0.001084	0.007061	8.26e-06	0.003757	-1.524e-05				0.585	-2.31	-18.3	-20			0.585	-20.3	-22.8	-24.9	-26.2	-27.9
		-0.283	-0.127948	-1.12169	-1.18163									0.0037	0.001313	0.007061	1e-05	0.003788	9.039e-05				0.584	-2.288	-18.2	-19.9			0.584	-20.1	-22.6	-24.6	-25.9	-27.6
		-0.282	-0.126	-1.1058	-1.16672									0.003701	0.00159	0.007061	1.21e-05	0.003822	0.0001916				0.583	-2.266	-18	-19.8			0.583	-19.8	-22.3	-24.3	-25.5	-27.2
		-0.281	-0.124364	-1.08815	-1.15103									0.003703	0.001927	0.007061	1.47e-05	0.00386	0.0002918				0.582	-2.266	-17.9	-19.8			0.582	-19.6	-22.1	-24.1	-25.3	-26.9
		-0.28	-0.122805	-1.07315	-1.13848									0.003706	0.002334	0.007061	1.78e-05	0.003902	0.000394				0.581	-2.244	-17.8	-19.7			0.581	-19.4	-21.8	-23.8	-25	-26.6
		-0.279	-0.121403	-1.06168	-1.12671									0.003709	0.002827	0.007061	2.15e-05	0.003947	0.0004997				0.58	-2.244	-17.7	-19.7			0.58	-19.2	-21.6	-23.5	-24.7	-26.3
		-0.278	-0.119923	-1.04756	-1.11808									0.003715	0.00343	0.007062	2.61e-05	0.003995	0.0006135				0.579	-2.222	-17.6	-19.6			0.579	-19	-21.4	-23.3	-24.4	-26
		-0.277	-0.118753	-1.03697	-1.10788									0.003723	0.004155	0.007062	3.17e-05	0.004048	0.0007364				0.578	-2.222	-17.5	-19.5			0.578	-18.8	-21.1	-23	-24.2	-25.7
		-0.276	-0.117584	-1.02638	-1.09846									0.003735	0.005025	0.007062	3.83e-05	0.004104	0.0008703				0.577	-2.2	-17.4	-19.5			0.577	-18.6	-20.9	-22.8	-23.9	-25.5
		-0.275	-0.116572	-1.01667	-1.09062									0.003753	0.006098	0.007062	4.65e-05	0.004166	0.001023				0.576	-2.1978	-17.2	-19.4			0.576	-18.4	-20.7	-22.6	-23.7	-25.2
		-0.274	-0.115559	-1.00961	-1.08434									0.003778	0.007377	0.007063	5.62e-05	0.004231	0.001193				0.575	-2.1868	-17.1	-19.4			0.575	-18.2	-20.5	-22.3	-23.4	-24.9
		-0.273	-0.114624	-0.99902	-1.07649									0.003816	0.008946	0.007064	6.82e-05	0.004304	0.001391				0.574	-2.178	-17.1	-19.3			0.574	-18.1	-20.3	-22.1	-23.2	-24.7
		-0.272	-0.113844	-0.99196	-1.06943									0.00387	0.0108	0.007065	8.26e-05	0.004379	0.001618				0.573	-2.1692	-17	-19.2			0.573	-17.9	-20.1	-21.9	-23	-24.4
		-0.271	-0.113143	-0.98225	-1.06394									0.003953	0.01314	0.007067	0.0001	0.004457	0.001883				0.572	-2.1604	-16.9	-19.2			0.572	-17.7	-19.9	-21.7	-22.7	-24.2
		-0.27	-0.112441	-0.97607	-1.05845									0.004071	0.0159	0.00707	0.000121	0.004538	0.002195				0.571	-2.1516	-16.8	-19.1			0.571	-17.6	-19.7	-21.5	-22.5	-24
		-0.269	-0.111663	-0.97254	-1.05295									0.004249	0.01936	0.007074	0.000147	0.004625	0.002565				0.57	-2.1428	-16.7	-19.1			0.57	-17.4	-19.6	-21.3	-22.3	-23.7
		-0.268	-0.111273	-0.96636	-1.04903									0.00449	0.02322	0.007081	0.000178	0.004717	0.003008				0.569	-2.134	-16.6	-19			0.569	-17.2	-19.4	-21.1	-22.1	-23.5
		-0.267	-0.110649	-0.96283	-1.04589									0.004885	0.02846	0.00709	0.000215	0.00482	0.003537				0.568	-2.1252	-16.5	-19			0.568	-17.1	-19.2	-20.9	-21.9	-23.3
		-0.266	-0.110025	-0.95577	-1.0404									0.005413	0.03424	0.007103	0.000261	0.004934	0.004177				0.567	-2.1186	-16.4	-18.9			0.567	-16.9	-19.1	-20.7	-21.7	-23.1
		-0.265	-0.10948	-0.95048	-1.03805									0.006245	0.04177	0.007122	0.000316	0.005064	0.004944				0.566	-2.112	-16.4	-18.9			0.566	-16.8	-18.9	-20.5	-21.5	-22.8
		-0.264	-0.109091	-0.94607	-1.03412									0.007344	0.05002	0.00715	0.000383	0.005217	0.005855				0.565	-2.1032	-16.3	-18.8			0.565	-16.6	-18.7	-20.4	-21.3	-22.6
		-0.263	-0.108545	-0.94165	-1.03098									0.008909	0.05984	0.007192	0.000464	0.005408	0.006966				0.564	-2.0944	-16.2	-18.8			0.564	-16.5	-18.6	-20.2	-21.1	-22.4
		-0.262	-0.108	-0.93724	-1.02863									0.01175	0.0744	0.007252	0.000561	0.005643	0.008272				0.563	-2.0878	-16.1	-18.7			0.563	-16.4	-18.4	-20	-20.9	-22.2
		-0.261	-0.107688	-0.93195	-1.02471									0.01484	0.08752	0.007341	0.00068	0.005979	0.009789				0.562	-2.0812	-16	-18.7			0.562	-16.2	-18.3	-19.8	-20.7	-22
		-0.26	-0.107299	-0.93195	-1.02392									0.01979	0.1051	0.007466	0.00082	0.006345	0.01163				0.561	-2.0746	-16	-18.6			0.561	-16.1	-18.1	-19.7	-20.6	-21.8
		-0.259	-0.107065	-0.9293	-1.02235									0.02682	0.1257	0.007658	0.000997	0.00683	0.01391				0.56	-2.068	-15.9	-18.6			0.56	-16	-18	-19.5	-20.4	-21.7
		-0.258	-0.10652	-0.92489	-1.02									0.03673	0.1496	0.00793	0.001205	0.00743	0.01654				0.559	-2.0592	-15.8	-18.5			0.559	-15.8	-17.8	-19.4	-20.2	-21.5
		-0.257	-0.106285	-0.92224	-1.01765									0.05048	0.1769	0.008339	0.001463	0.008235	0.01977				0.558	-2.0526	-15.8	-18.5			0.558	-15.7	-17.7	-19.2	-20	-21.3
		-0.256	-0.105975	-0.91959	-1.01529									0.06923	0.2073	0.008882	0.001748	0.009198	0.02329				0.557	-2.046	-15.7	-18.4			0.557	-15.6	-17.5	-19.1	-19.9	-21.1
		-0.255	-0.105819	-0.91606	-1.01372									0.09421	0.2401	0.009763	0.002132	0.0106	0.02792				0.556	-2.0394	-15.6	-18.4			0.556	-15.5	-17.4	-18.9	-19.7	-20.9
		-0.254	-0.105584	-0.9143	-1.01294									0.1265	0.2741	0.01092	0.002548	0.01229	0.0329				0.555	-2.0328	-15.6	-18.3			0.555	-15.4	-17.3	-18.8	-19.6	-20.8
		-0.253	-0.105273	-0.91253	-1.01137									0.1668	0.3074	0.0127	0.003079	0.01471	0.03918				0.554	-2.0262	-15.5	-18.3			0.554	-15.2	-17.1	-18.6	-19.4	-20.6
		-0.252	-0.105117	-0.90988	-1.0098									0.215	0.3376	0.01498	0.003642	0.01759	0.04573				0.553	-2.0218	-15.4	-18.2			0.553	-15.1	-17	-18.5	-19.3	-20.4
		-0.251	-0.105117	-0.90812	-1.0098									0.2699	0.3627	0.0181	0.004286	0.02132	0.05319				0.552	-2.0152	-15.4	-18.2			0.552	-15	-16.9	-18.3	-19.1	-20.3
		-0.25	-0.104805	-0.90723	-1.00745									0.3294	0.3809	0.02345	0.005184	0.02753	0.06337				0.551	-2.0086	-15.3	-18.1			0.551	-14.9	-16.8	-18.2	-19	-20.1
		-0.249	-0.104649	-0.90547	-1.00666									0.3908	0.3914	0.02889	0.00593	0.03392	0.07168				0.55	-2.002	-15.2	-18.1			0.55	-14.8	-16.6	-18.1	-18.8	-19.9
		-0.248	-0.104493	-0.90547	-1.00666									0.4514	0.395	0.03688	0.006834	0.04236	0.08231				0.549	-1.9976	-15.2	-18.1			0.549	-14.7	-16.5	-17.9	-18.7	-19.8
		-0.247	-0.10426	-0.90459	-1.00666									0.509	0.3931	0.04704	0.007758	0.05577	0.09653				0.548	-1.9888	-15.1	-18			0.548	-14.6	-16.4	-17.8	-18.5	-19.6
		-0.246	-0.104337	-0.9037	-1.00745									0.5624	0.3878	0.05948	0.008655	0.06538	0.1044				0.547	-1.9844	-15.1	-18			0.547	-14.5	-16.3	-17.7	-18.4	-19.5
		-0.245	-0.10426	-0.90194	-1.00666									0.6113	0.381	0.07407	0.009464	0.08049	0.1153				0.546	-1.9778	-15	-17.9			0.546	-14.4	-16.2	-17.5	-18.3	-19.3
		-0.244	-0.104181	-0.90106	-1.00666									0.656	0.3746	0.09043	0.010145	0.09751	0.1249				0.545	-1.9734	-14.9	-17.9			0.545	-14.3	-16	-17.4	-18.1	-19.2
		-0.243	-0.104181	-0.90017	-1.00666									0.697	0.3701	0.108	0.010664	0.1163	0.1334				0.544	-1.9668	-14.9	-17.8			0.544	-14.2	-15.9	-17.3	-18	-19.1
		-0.242	-0.104181	-0.89929	-1.00588									0.7355	0.3683	0.1259	0.011009	0.1364	0.1404				0.543	-1.9602	-14.8	-17.8			0.543	-14.1	-15.8	-17.2	-17.8	-18.9
		-0.241	-0.103871	-0.89753	-1.00588									0.7722	0.37	0.1437	0.0112	0.1572	0.1457				0.542	-1.9558	-14.8	-17.7			0.542	-14	-15.7	-17	-17.7	-18.8
		-0.24	-0.103792	-0.89841	-1.00588									0.8082	0.3755	0.1608	0.011282	0.1784	0.1497				0.541	-1.9514	-14.7	-17.7			0.541	-13.9	-15.6	-16.9	-17.6	-18.6
		-0.239	-0.103715	-0.89753	-1.00666									0.844	0.3851	0.1769	0.0113	0.1995	0.1525				0.54	-1.9448	-14.7	-17.6			0.54	-13.8	-15.5	-16.8	-17.5	-18.5
		-0.238	-0.103715	-0.89841	-1.00745									0.8806	0.399	0.1921	0.011309	0.2208	0.1539				0.539	-1.9404	-14.6	-17.6			0.539	-13.7	-15.4	-16.7	-17.3	-18.4
		-0.237	-0.103792	-0.89753	-1.00745									0.9185	0.4173	0.2064	0.011336	0.2414	0.1554				0.538	-1.9338	-14.6	-17.5			0.538	-13.6	-15.3	-16.6	-17.2	-18.2
		-0.236	-0.103792	-0.89664	-1.00745									0.9582	0.4401	0.2199	0.011436	0.2618	0.1567				0.537	-1.9294	-14.5	-17.5			0.537	-13.5	-15.2	-16.5	-17.1	-18.1
		-0.235	-0.103792	-0.89664	-1.00902									1	0.4675	0.233	0.011609	0.282	0.1578				0.536	-1.9228	-14.5	-17.5			0.536	-13.4	-15.1	-16.4	-17	-18
		-0.234	-0.103715	-0.89664	-1.00902									1.045	0.4999	0.246	0.011891	0.3022	0.159				0.535	-1.9162	-14.4	-17.4			0.535	-13.3	-15	-16.2	-16.9	-17.8
		-0.233	-0.103792	-0.89664	-1.0098									1.094	0.5373	0.2589	0.012282	0.3227	0.1603				0.534	-1.9118	-14.4	-17.4			0.534	-13.3	-14.9	-16.1	-16.7	-17.7
		-0.232	-0.103715	-0.89664	-1.01058									1.147	0.5801	0.2721	0.012791	0.3436	0.1618				0.533	-1.9074	-14.3	-17.3			0.533	-13.2	-14.8	-16	-16.6	-17.6
		-0.231	-0.103792	-0.89841	-1.01137									1.204	0.6286	0.2858	0.013436	0.3635	0.163				0.532	-1.9008	-14.3	-17.3			0.532	-13.1	-14.7	-15.9	-16.5	-17.4
		-0.23	-0.103792	-0.89841	-1.01294									1.266	0.6832	0.3002	0.014218	0.3856	0.1648				0.531	-1.8986	-14.2	-17.2			0.531	-13	-14.6	-15.8	-16.4	-17.3
		-0.229	-0.103871	-0.89841	-1.01372									1.333	0.7444	0.3154	0.015145	0.4056	0.1663				0.53	-1.892	-14.2	-17.2			0.53	-12.9	-14.5	-15.7	-16.3	-17.2
		-0.228	-0.104025	-0.90017	-1.01529									1.407	0.8126	0.3317	0.016218	0.4326	0.1692				0.529	-1.8876	-14.1	-17.1			0.529	-12.9	-14.4	-15.6	-16.2	-17.1
		-0.227	-0.104025	-0.90017	-1.01686									1.488	0.8885	0.3492	0.017455	0.4523	0.1709				0.528	-1.8832	-14.1	-17.1			0.528	-12.8	-14.3	-15.5	-16.1	-17
		-0.226	-0.10426	-0.90106	-1.01843									1.577	0.9728	0.3681	0.018864	0.4722	0.1729				0.527	-1.8766	-14	-17.1			0.527	-12.7	-14.2	-15.4	-16	-16.9
		-0.225	-0.10426	-0.90017	-1.02									1.674	1.066	0.3886	0.020455	0.4984	0.1705				0.526	-1.8722	-14	-17			0.526	-12.6	-14.1	-15.3	-15.9	-16.8
		-0.224	-0.104337	-0.90106	-1.02078									1.781	1.169	0.4109	0.022245	0.5129	0.1752				0.525	-1.8678	-13.9	-17			0.525	-12.5	-14.1	-15.2	-15.8	-16.6
		-0.223	-0.104337	-0.90106	-1.02235									1.899	1.284	0.4352	0.024236	0.5325	0.18				0.524	-1.8612	-13.9	-16.9			0.524	-12.5	-14	-15.1	-15.6	-16.5
		-0.222	-0.104416	-0.90194	-1.02392									2.027	1.41	0.4618	0.026464	0.5522	0.1853				0.523	-1.859	-13.8	-16.9			0.523	-12.4	-13.9	-15	-15.6	-16.4
		-0.221	-0.104493	-0.90282	-1.02471											0.4909	0.028936	0.5726	0.1918				0.522	-1.8524	-13.8	-16.8			0.522	-12.3	-13.8	-14.9	-15.5	-16.3
		-0.22	-0.104649	-0.9037	-1.02628											0.5227	0.031682	0.5939	0.1992				0.521	-1.848	-13.7	-16.8			0.521	-12.2	-13.7	-14.8	-15.3	-16.2
		-0.219	-0.104727	-0.90459	-1.02628											0.5577	0.034727	0.6158	0.2085				0.52	-1.8436	-13.7	-16.8			0.52	-12.2	-13.6	-14.7	-15.3	-16.1
		-0.218	-0.104883	-0.90547	-1.02863											0.596	0.038091	0.6384	0.2192				0.519	-1.837	-13.6	-16.7			0.519	-12.1	-13.5	-14.6	-15.1	-16
		-0.217	-0.104961	-0.90723	-1.0302											0.638	0.0418	0.6639	0.2328				0.518	-1.8348	-13.6	-16.7			0.518	-12	-13.5	-14.6	-15.1	-15.9
		-0.216	-0.105117	-0.90812	-1.03255											0.6842	0.045909	0.6879	0.2499				0.517	-1.8282	-13.6	-16.6			0.517	-12	-13.4	-14.5	-15	-15.8
		-0.215	-0.105273	-0.91076	-1.03491											0.7349	0.050436	0.7164	0.2704				0.516	-1.8238	-13.5	-16.6			0.516	-11.9	-13.3	-14.4	-14.9	-15.7
		-0.214	-0.105351	-0.91253	-1.03726											0.7907	0.055427	0.7464	0.293				0.515	-1.8194	-13.5	-16.5			0.515	-11.8	-13.2	-14.3	-14.8	-15.6
		-0.213	-0.105584	-0.91341	-1.03805																		0.514	-1.815	-13.4	-16.5			0.514	-11.7	-13.2	-14.2	-14.7	-15.5
		-0.212	-0.10574	-0.9143	-1.0404																		0.513	-1.8106	-13.4	-16.4			0.513	-11.7	-13.1	-14.1	-14.6	-15.4
		-0.211	-0.105975	-0.91606	-1.04432																		0.512	-1.804	-13.3	-16.4			0.512	-11.6	-13	-14	-14.5	-15.3
		-0.21	-0.106129	-0.91783	-1.04354																		0.511	-1.7996	-13.3	-16.4			0.511	-11.5	-12.9	-13.9	-14.4	-15.2
		-0.209	-0.106364	-0.91871	-1.04668																		0.51	-1.7952	-13.3	-16.3			0.51	-11.5	-12.9	-13.9	-14.3	-15.1
		-0.208	-0.106441	-0.92136	-1.04903																		0.509	-1.7908	-13.2	-16.3			0.509	-11.4	-12.8	-13.8	-14.2	-15
		-0.207	-0.106675	-0.924	-1.05217																		0.508	-1.7864	-13.2	-16.2			0.508	-11.4	-12.7	-13.7	-14.1	-14.9
		-0.206	-0.106831	-0.92577	-1.05452																		0.507	-1.782	-13.1	-16.2			0.507	-11.3	-12.6	-13.6	-14.1	-14.8
		-0.205	-0.107065	-0.92753	-1.05688																		0.506	-1.7754	-13.1	-16.1			0.506	-11.2	-12.6	-13.5	-14	-14.7
		-0.204	-0.107299	-0.9293	-1.06002																		0.505	-1.771	-13.1	-16.1			0.505	-11.2	-12.5	-13.5	-13.9	-14.6
		-0.203	-0.107532	-0.93371	-1.0608																		0.504	-1.7666	-13	-16.1			0.504	-11.1	-12.4	-13.4	-13.8	-14.5
		-0.202	-0.107844	-0.93548	-1.06472																		0.503	-1.7622	-13	-16			0.503	-11	-12.3	-13.3	-13.7	-14.4
		-0.201	-0.108	-0.93812	-1.06629																		0.502	-1.7578	-12.9	-16			0.502	-11	-12.3	-13.2	-13.6	-14.3
		-0.2	-0.108312	-0.94077	-1.06865																		0.501	-1.7534	-12.9	-15.9			0.501	-10.9	-12.2	-13.2	-13.6	-14.3
		-0.199	-0.108545	-0.94342	-1.071																		0.5	-1.7468	-12.9	-15.9			0.5	-10.9	-12.1	-13.1	-13.5	-14.2
		-0.198	-0.108779	-0.94607	-1.07492																		0.499	-1.7446	-12.8	-15.8			0.499	-10.8	-12.1	-13	-13.4	-14.1
		-0.197	-0.109091	-0.9496	-1.07885																		0.498	-1.738	-12.8	-15.8			0.498	-10.7	-12	-12.9	-13.3	-14
		-0.196	-0.109403	-0.95224	-1.0812																		0.497	-1.7336	-12.7	-15.7			0.497	-10.7	-11.9	-12.9	-13.2	-13.9
		-0.195	-0.109636	-0.95489	-1.08434																		0.496	-1.7292	-12.7	-15.7			0.496	-10.6	-11.9	-12.8	-13.2	-13.8
		-0.194	-0.109871	-0.95666	-1.08748																		0.495	-1.7248	-12.7	-15.6			0.495	-10.6	-11.8	-12.7	-13.1	-13.7
		-0.193	-0.11026	-0.9593	-1.09062																		0.494	-1.7204	-12.6	-15.6			0.494	-10.5	-11.8	-12.7	-13	-13.7
		-0.192	-0.110649	-0.96372	-1.09375																		0.493	-1.716	-12.6	-15.6			0.493	-10.5	-11.7	-12.6	-12.9	-13.6
		-0.191	-0.110883	-0.96636	-1.09846																		0.492	-1.7094	-12.5	-15.5			0.492	-10.4	-11.6	-12.5	-12.8	-13.5
		-0.19	-0.111195	-0.96989	-1.10238																		0.491	-1.7072	-12.5	-15.5			0.491	-10.4	-11.6	-12.4	-12.8	-13.4
		-0.189	-0.111507	-0.97342	-1.10474																		0.49	-1.7006	-12.5	-15.4			0.49	-10.3	-11.5	-12.4	-12.7	-13.3
		-0.188	-0.112052	-0.97695	-1.10866																		0.489	-1.6962	-12.4	-15.4			0.489	-10.2	-11.4	-12.3	-12.6	-13.2
		-0.187	-0.112285	-0.9796	-1.1118																		0.488	-1.6918	-12.4	-15.3			0.488	-10.2	-11.4	-12.2	-12.6	-13.2
		-0.186	-0.112675	-0.98401	-1.11572																		0.487	-1.6874	-12.3	-15.3			0.487	-10.1	-11.3	-12.2	-12.5	-13.1
		-0.185	-0.113143	-0.98754	-1.12043																		0.486	-1.683	-12.3	-15.2			0.486	-10.1	-11.3	-12.1	-12.4	-13
		-0.184	-0.113532	-0.99196	-1.12357																		0.485	-1.6786	-12.3	-15.2			0.485	-10	-11.2	-12	-12.4	-12.9
		-0.183	-0.113844	-0.99637	-1.12671																		0.484	-1.672	-12.2	-15.1			0.484	-9.97	-11.1	-12	-12.3	-12.9
		-0.182	-0.114233	-1.00078	-1.13063																		0.483	-1.6676	-12.2	-15.1			0.483	-9.93	-11.1	-11.9	-12.2	-12.8
		-0.181	-0.114624	-1.0052	-1.13455																		0.482	-1.6632	-12.2	-15.1			0.482	-9.87	-11	-11.8	-12.1	-12.7
		-0.18	-0.115013	-1.01049	-1.13926																		0.481	-1.6588	-12.1	-15			0.481	-9.82	-11	-11.8	-12.1	-12.6
		-0.179	-0.115325	-1.0149	-1.14318																		0.48	-1.6522	-12.1	-15			0.48	-9.77	-10.9	-11.7	-12	-12.6
		-0.178	-0.115948	-1.01932	-1.14632																		0.479	-1.6478	-12.1	-14.9			0.479	-9.72	-10.8	-11.6	-11.9	-12.5
		-0.177	-0.116416	-1.02461	-1.15182																		0.478	-1.6434	-12	-14.9			0.478	-9.67	-10.8	-11.6	-11.9	-12.4
		-0.176	-0.116805	-1.02991	-1.15574																		0.477	-1.639	-12	-14.8			0.477	-9.63	-10.7	-11.5	-11.8	-12.4
		-0.175	-0.117351	-1.03608	-1.16045																		0.476	-1.6324	-12	-14.8			0.476	-9.57	-10.7	-11.5	-11.7	-12.3
		-0.174	-0.117819	-1.0405	-1.16515																		0.475	-1.6302	-11.9	-14.7			0.475	-9.53	-10.6	-11.4	-11.7	-12.2
		-0.173	-0.118285	-1.04579	-1.17065																		0.474	-1.6236	-11.9	-14.7			0.474	-9.48	-10.6	-11.3	-11.6	-12.1
		-0.172	-0.118909	-1.05109	-1.17614																		0.473	-1.6192	-11.9	-14.7			0.473	-9.43	-10.5	-11.3	-11.5	-12.1
		-0.171	-0.119221	-1.05815	-1.18085																		0.472	-1.6148	-11.8	-14.6			0.472	-9.39	-10.5	-11.2	-11.5	-12
		-0.17	-0.119844	-1.06344	-1.18555																		0.471	-1.6082	-11.8	-14.6			0.471	-9.33	-10.4	-11.1	-11.4	-11.9
		-0.169	-0.120389	-1.06962	-1.19105																		0.47	-1.606	-11.7	-14.5			0.47	-9.29	-10.3	-11.1	-11.3	-11.9
		-0.168	-0.120857	-1.0758	-1.19575																		0.469	-1.6016	-11.7	-14.5			0.469	-9.24	-10.3	-11	-11.3	-11.8
		-0.167	-0.12148	-1.08197	-1.20125																		0.468	-1.595	-11.7	-14.4			0.468	-9.19	-10.2	-11	-11.2	-11.7
		-0.166	-0.122104	-1.08815	-1.20674																		0.467	-1.5906	-11.6	-14.4			0.467	-9.15	-10.2	-10.9	-11.2	-11.7
		-0.165	-0.122649	-1.0961	-1.21223																		0.466	-1.5862	-11.6	-14.3			0.466	-9.1	-10.1	-10.9	-11.1	-11.6
		-0.164	-0.123273	-1.10316	-1.21851																		0.465	-1.5818	-11.6	-14.3			0.465	-9.06	-10.1	-10.8	-11	-11.5
		-0.163	-0.123896	-1.11022	-1.224																		0.464	-1.5774	-11.5	-14.2			0.464	-9.01	-10	-10.7	-11	-11.5
		-0.162	-0.124597	-1.11816	-1.22949																		0.463	-1.5708	-11.5	-14.2			0.463	-8.96	-9.96	-10.7	-10.9	-11.4
		-0.161	-0.125143	-1.1261	-1.23577																		0.462	-1.5664	-11.5	-14.2			0.462	-8.92	-9.92	-10.6	-10.8	-11.3
		-0.16	-0.125923	-1.13493	-1.24126																		0.461	-1.562	-11.4	-14.1			0.461	-8.87	-9.86	-10.6	-10.8	-11.3
		-0.159	-0.126701	-1.14287	-1.24832																		0.46	-1.5576	-11.4	-14.1			0.46	-8.83	-9.81	-10.5	-10.7	-11.2
		-0.158	-0.127091	-1.15169	-1.25774																		0.459	-1.5532	-11.4	-14			0.459	-8.79	-9.76	-10.5	-10.7	-11.1
		-0.157	-0.127792	-1.16052	-1.25852																		0.458	-1.5466	-11.3	-14			0.458	-8.74	-9.71	-10.4	-10.6	-11.1
		-0.156	-0.128493	-1.16934	-1.26794																		0.457	-1.5444	-11.3	-13.9			0.457	-8.7	-9.66	-10.4	-10.5	-11
		-0.155	-0.129273	-1.17905	-1.27422																		0.456	-1.5378	-11.3	-13.9			0.456	-8.65	-9.61	-10.3	-10.5	-10.9
		-0.154	-0.130052	-1.18876	-1.28206																		0.455	-1.5334	-11.2	-13.8			0.455	-8.61	-9.56	-10.2	-10.4	-10.9
		-0.153	-0.130753	-1.19935	-1.28991																		0.454	-1.529	-11.2	-13.8			0.454	-8.57	-9.52	-10.2	-10.4	-10.8
		-0.152	-0.131532	-1.20994	-1.29775																		0.453	-1.5246	-11.2	-13.7			0.453	-8.52	-9.47	-10.1	-10.3	-10.8
		-0.151	-0.132312	-1.21965	-1.30403																		0.452	-1.518	-11.1	-13.7			0.452	-8.48	-9.42	-10.1	-10.2	-10.7
		-0.15	-0.133013	-1.23024	-1.31345																		0.451	-1.5158	-11.1	-13.6			0.451	-8.44	-9.37	-10	-10.2	-10.6
		-0.149	-0.134025	-1.24171	-1.32129																		0.45	-1.5092	-11.1	-13.6			0.45	-8.39	-9.32	-9.97	-10.1	-10.6
		-0.148	-0.134883	-1.2523	-1.32992																		0.449	-1.507	-11	-13.6			0.449	-8.35	-9.28	-9.92	-10.1	-10.5
		-0.147	-0.135896	-1.26466	-1.33855																		0.448	-1.5004	-11	-13.5			0.448	-8.32	-9.23	-9.87	-10	-10.5
		-0.146	-0.136909	-1.27613	-1.3464																		0.447	-1.496	-11	-13.5			0.447	-8.27	-9.18	-9.81	-9.97	-10.4
		-0.145	-0.137611	-1.28849	-1.35582																		0.446	-1.4916	-10.9	-13.4			0.446	-8.23	-9.13	-9.76	-9.91	-10.3
		-0.144	-0.138857	-1.30172	-1.36445																		0.445	-1.4872	-10.9	-13.4			0.445	-8.19	-9.09	-9.7	-9.86	-10.3
		-0.143	-0.139871	-1.31408	-1.37308																		0.444	-1.4828	-10.9	-13.3			0.444	-8.14	-9.04	-9.66	-9.79	-10.2
		-0.142	-0.140727	-1.32732	-1.38249																		0.443	-1.4784	-10.8	-13.3			0.443	-8.11	-8.99	-9.61	-9.75	-10.2
		-0.141	-0.14174	-1.34144	-1.39191																		0.442	-1.4718	-10.8	-13.2			0.442	-8.06	-8.94	-9.55	-9.7	-10.1
		-0.14	-0.143221	-1.35556	-1.40211																		0.441	-1.4674	-10.8	-13.2			0.441	-8.02	-8.9	-9.51	-9.63	-10
		-0.139	-0.144233	-1.37056	-1.41152																		0.44	-1.4652	-10.7	-13.1			0.44	-7.99	-8.85	-9.46	-9.59	-9.97
		-0.138	-0.145247	-1.38556	-1.42172																		0.439	-1.4586	-10.7	-13.1			0.439	-7.94	-8.8	-9.4	-9.53	-9.91
		-0.137	-0.146104	-1.40057	-1.43192																		0.438	-1.4564	-10.7	-13			0.438	-7.9	-8.76	-9.36	-9.48	-9.85
		-0.136	-0.147351	-1.41733	-1.44291																		0.437	-1.4498	-10.6	-13			0.437	-7.86	-8.71	-9.31	-9.44	-9.8
		-0.135	-0.148441	-1.43322	-1.45389																		0.436	-1.4454	-10.6	-13			0.436	-7.82	-8.66	-9.25	-9.37	-9.73
		-0.134	-0.149688	-1.44999	-1.46566																		0.435	-1.441	-10.6	-12.9			0.435	-7.78	-8.63	-9.21	-9.33	-9.69
		-0.133	-0.151013	-1.46764	-1.47743																		0.434	-1.4366	-10.6	-12.9			0.434	-7.74	-8.58	-9.16	-9.28	-9.63
		-0.132	-0.152337	-1.48529	-1.48998																		0.433	-1.4322	-10.5	-12.8			0.433	-7.7	-8.53	-9.11	-9.21	-9.57
		-0.131	-0.153896	-1.50382	-1.50175																		0.432	-1.4278	-10.5	-12.8			0.432	-7.67	-8.49	-9.06	-9.17	-9.52
		-0.13	-0.155299	-1.52235	-1.51509																		0.431	-1.4234	-10.5	-12.7			0.431	-7.62	-8.44	-9.01	-9.11	-9.46
		-0.129	-0.156624	-1.54177	-1.52765																		0.43	-1.419	-10.4	-12.7			0.43	-7.59	-8.4	-8.96	-9.06	-9.41
		-0.128	-0.158181	-1.56207	-1.5402																		0.429	-1.4146	-10.4	-12.6			0.429	-7.54	-8.36	-8.91	-9.02	-9.36
		-0.127	-0.159663	-1.58237	-1.55432																		0.428	-1.408	-10.4	-12.6			0.428	-7.5	-8.31	-8.86	-8.95	-9.29
		-0.126	-0.161065	-1.60355	-1.56845																		0.427	-1.4058	-10.3	-12.6			0.427	-7.47	-8.27	-8.82	-8.91	-9.25
		-0.125	-0.162701	-1.62561	-1.58178																		0.426	-1.4014	-10.3	-12.5			0.426	-7.42	-8.22	-8.76	-8.86	-9.19
		-0.124	-0.16426	-1.64856	-1.59591																		0.425	-1.397	-10.3	-12.5			0.425	-7.38	-8.18	-8.72	-8.81	-9.13
		-0.123	-0.165896	-1.6715	-1.61003																		0.424	-1.3926	-10.3	-12.4			0.424	-7.35	-8.14	-8.67	-8.76	-9.08
		-0.122	-0.167532	-1.69533	-1.62965																		0.423	-1.3882	-10.2	-12.4			0.423	-7.3	-8.09	-8.62	-8.7	-9.03
		-0.121	-0.169169	-1.71916	-1.6422																		0.422	-1.3838	-10.2	-12.3			0.422	-7.27	-8.05	-8.58	-8.65	-8.97
		-0.12	-0.170883	-1.74475	-1.65946																		0.421	-1.3794	-10.2	-12.3			0.421	-7.23	-8.01	-8.53	-8.61	-8.92
		-0.119	-0.172753	-1.77034	-1.67594																		0.42	-1.375	-10.1	-12.2			0.42	-7.19	-7.96	-8.48	-8.55	-8.86
		-0.118	-0.174545	-1.79682	-1.6932																		0.419	-1.3728	-10.1	-12.2			0.419	-7.15	-7.92	-8.44	-8.51	-8.82
		-0.117	-0.176493	-1.82418	-1.71046																		0.418	-1.3662	-10.1	-12.2			0.418	-7.11	-7.87	-8.38	-8.45	-8.76
		-0.116	-0.178364	-1.85242	-1.72694																		0.417	-1.3618	-10	-12.1			0.417	-7.07	-7.83	-8.34	-8.4	-8.69
		-0.115	-0.180389	-1.88154	-1.74577																		0.416	-1.3574	-10	-12.1			0.416	-7.03	-7.79	-8.29	-8.36	-8.66
		-0.114	-0.182337	-1.91066	-1.76382																		0.415	-1.353	-9.98	-12			0.415	-6.99	-7.74	-8.24	-8.3	-8.6
		-0.113	-0.184441	-1.94155	-1.78265																		0.414	-1.3508	-9.96	-12			0.414	-6.96	-7.7	-8.2	-8.26	-8.54
		-0.112	-0.186545	-1.97332	-1.80226																		0.413	-1.3464	-9.93	-12			0.413	-6.92	-7.66	-8.15	-8.21	-8.5
		-0.111	-0.188649	-2.00509	-1.82266																		0.412	-1.342	-9.9	-11.9			0.412	-6.88	-7.61	-8.11	-8.15	-8.43
		-0.11	-0.190909	-2.03775	-1.84306																		0.411	-1.3376	-9.87	-11.9			0.411	-6.84	-7.58	-8.06	-8.11	-8.39
		-0.109	-0.193325	-2.07217	-1.86346																		0.41	-1.3332	-9.84	-11.8			0.41	-6.8	-7.52	-8.01	-8.05	-8.32
		-0.108	-0.195663	-2.10747	-1.88543																		0.409	-1.3288	-9.81	-11.8			0.409	-6.76	-7.47	-7.96	-8	-8.27
		-0.107	-0.198156	-2.14277	-1.90818																		0.408	-1.3244	-9.79	-11.7			0.408	-6.73	-7.44	-7.92	-7.96	-8.23
		-0.106	-0.200649	-2.17983	-1.93094																		0.407	-1.32	-9.76	-11.7			0.407	-6.68	-7.39	-7.87	-7.91	-8.17
		-0.105	-0.203143	-2.21778	-1.95448																		0.406	-1.3178	-9.74	-11.7			0.406	-6.65	-7.35	-7.83	-7.85	-8.13
		-0.104	-0.205792	-2.2575	-1.97723																		0.405	-1.3134	-9.71	-11.6			0.405	-6.61	-7.31	-7.78	-7.82	-8.08
		-0.103	-0.208441	-2.29721	-2.00234																		0.404	-1.309	-9.68	-11.6			0.404	-6.57	-7.26	-7.73	-7.75	-8.02
		-0.102	-0.211169	-2.33869	-2.02745																		0.403	-1.3046	-9.66	-11.6			0.403	-6.54	-7.22	-7.69	-7.72	-7.97
		-0.101	-0.214052	-2.38193	-2.05255																		0.402	-1.3002	-9.63	-11.5			0.402	-6.5	-7.18	-7.64	-7.67	-7.92
		-0.1	-0.217091	-2.42606	-2.07923																		0.401	-1.298	-9.61	-11.5			0.401	-6.46	-7.13	-7.6	-7.61	-7.86
		-0.099	-0.219975	-2.47107	-2.10591																		0.4	-1.2936	-9.58	-11.4			0.4	-6.42	-7.09	-7.54	-7.56	-7.81
		-0.098	-0.223091	-2.51872	-2.13494																		0.399	-1.2892	-9.55	-11.4			0.399	-6.38	-7.05	-7.49	-7.52	-7.76
		-0.097	-0.226208	-2.5655	-2.16318																		0.398	-1.287	-9.54	-11.4			0.398	-6.35	-7.01	-7.45	-7.46	-7.71
		-0.096	-0.22948	-2.6158	-2.19143																		0.397	-1.2826	-9.5	-11.3			0.397	-6.31	-6.96	-7.4	-7.42	-7.66
		-0.095	-0.232753	-2.66611	-2.22125																		0.396	-1.2782	-9.47	-11.3			0.396	-6.27	-6.91	-7.36	-7.36	-7.59
		-0.094	-0.236104	-2.71817	-2.25185																		0.395	-1.276	-9.46	-11.3			0.395	-6.23	-6.88	-7.31	-7.32	-7.56
		-0.093	-0.239688	-2.77201	-2.28323																		0.394	-1.2694	-9.43	-11.2			0.394	-6.19	-6.83	-7.26	-7.27	-7.5
		-0.092	-0.243273	-2.82672	-2.3154																		0.393	-1.2672	-9.4	-11.2			0.393	-6.15	-6.79	-7.21	-7.21	-7.44
		-0.091	-0.247013	-2.88321	-2.34835																		0.392	-1.2628	-9.37	-11.1			0.392	-6.12	-6.75	-7.17	-7.17	-7.4
		-0.09	-0.250753	-2.94145	-2.38209																		0.391	-1.2584	-9.35	-11.1			0.391	-6.07	-6.7	-7.12	-7.12	-7.33
		-0.089	-0.254572	-3.00146	-2.4174																		0.39	-1.2562	-9.33	-11.1			0.39	-6.04	-6.66	-7.08	-7.06	-7.28
		-0.088	-0.258624	-3.06236	-2.45349																		0.389	-1.2518	-9.3	-11			0.389	-6	-6.62	-7.03	-7.02	-7.24
		-0.087	-0.262675	-3.1259	-2.49115																		0.388	-1.2474	-9.27	-11			0.388	-5.95	-6.57	-6.98	-6.96	-7.17
		-0.086	-0.266805	-3.18856	-2.5296																		0.387	-1.2452	-9.25	-11			0.387	-5.92	-6.53	-6.93	-6.92	-7.13
		-0.085	-0.271091	-3.25651	-2.56805																		0.386	-1.2408	-9.22	-10.9			0.386	-5.88	-6.48	-6.88	-6.87	-7.07
		-0.084	-0.275532	-3.32447	-2.60885																		0.385	-1.2364	-9.2	-10.9			0.385	-5.84	-6.44	-6.84	-6.82	-7.02
		-0.083	-0.280129	-3.39507	-2.64886																		0.384	-1.2342	-9.18	-10.9			0.384	-5.8	-6.4	-6.79	-6.78	-6.97
		-0.082	-0.284649	-3.46744	-2.69123																		0.383	-1.2298	-9.14	-10.8			0.383	-5.75	-6.35	-6.74	-6.72	-6.91
		-0.081	-0.289403	-3.54069	-2.7336																		0.382	-1.2276	-9.13	-10.8			0.382	-5.72	-6.31	-6.7	-6.66	-6.86
		-0.08	-0.294389	-3.61835	-2.77832																		0.381	-1.2232	-9.1	-10.8			0.381	-5.68	-6.27	-6.65	-6.62	-6.81
		-0.079	-0.299376	-3.69689	-2.8254																		0.38	-1.2188	-9.08	-10.8			0.38	-5.63	-6.22	-6.6	-6.56	-6.75
		-0.078	-0.30452	-3.7772	-2.87091																		0.379	-1.2166	-9.06	-10.7			0.379	-5.6	-6.18	-6.55	-6.53	-6.7
		-0.077	-0.309975	-3.86193	-2.91798																		0.378	-1.2122	-9.03	-10.7			0.378	-5.56	-6.13	-6.5	-6.47	-6.65
		-0.076	-0.315351	-3.94753	-2.96898																		0.377	-1.21	-9.01	-10.7			0.377	-5.52	-6.09	-6.45	-6.41	-6.59
		-0.075	-0.321039	-4.03667	-3.0192																		0.376	-1.2078	-8.98	-10.6			0.376	-5.48	-6.04	-6.41	-6.37	-6.54
		-0.074	-0.326727	-4.12845	-3.07098																		0.375	-1.2012	-8.95	-10.6			0.375	-5.43	-5.99	-6.35	-6.32	-6.49
		-0.073	-0.332572	-4.22111	-3.12434																		0.374	-1.199	-8.94	-10.6			0.374	-5.4	-5.95	-6.31	-6.27	-6.43
		-0.072	-0.338805	-4.31731	-3.17848																		0.373	-1.1968	-8.91	-10.6			0.373	-5.35	-5.9	-6.26	-6.22	-6.38
		-0.071	-0.344961	-4.41615	-3.23497																		0.372	-1.1924	-8.88	-10.5			0.372	-5.31	-5.85	-6.21	-6.15	-6.32
		-0.07	-0.351351	-4.51676	-3.29225																		0.371	-1.1902	-8.87	-10.5			0.371	-5.27	-5.81	-6.16	-6.11	-6.27
		-0.069	-0.358129	-4.62266	-3.35109																		0.37	-1.1858	-8.84	-10.5			0.37	-5.22	-5.76	-6.11	-6.06	-6.22
		-0.068	-0.364987	-4.73033	-3.41308																		0.369	-1.1814	-8.82	-10.5			0.369	-5.18	-5.71	-6.06	-6	-6.15
		-0.067	-0.371844	-4.84153	-3.47506																		0.368	-1.1792	-8.8	-10.4			0.368	-5.14	-5.67	-6.01	-5.95	-6.11
		-0.066	-0.378935	-4.95537	-3.54018																		0.367	-1.1748	-8.77	-10.4			0.367	-5.09	-5.62	-5.96	-5.89	-6.04
		-0.065	-0.386025	-5.07098	-3.60609																		0.366	-1.1726	-8.75	-10.4			0.366	-5.05	-5.58	-5.91	-5.84	-5.99
		-0.064	-0.393663	-5.19277	-3.67357																		0.365	-1.1682	-8.73	-10.4			0.365	-5	-5.53	-5.86	-5.79	-5.94
		-0.063	-0.401299	-5.31633	-3.7434																		0.364	-1.1638	-8.69	-10.4			0.364	-4.96	-5.48	-5.8	-5.73	-5.86
		-0.062	-0.409169	-5.44341	-3.81558																		0.363	-1.1616	-8.68	-10.3			0.363	-4.92	-5.43	-5.75	-5.69	-5.83
		-0.061	-0.417507	-5.57667	-3.88855																		0.362	-1.1572	-8.66	-10.3			0.362	-4.87	-5.38	-5.7	-5.63	-5.76
		-0.06	-0.426	-5.71081	-3.96545																		0.361	-1.155	-8.63	-10.3			0.361	-4.82	-5.33	-5.65	-5.57	-5.69
		-0.059	-0.434493	-5.85114	-4.04234																		0.36	-1.1528	-8.61	-10.3			0.36	-4.78	-5.28	-5.6	-5.52	-5.65
		-0.058	-0.443299	-5.99322	-4.12158																		0.359	-1.1462	-8.58	-10.3			0.359	-4.73	-5.22	-5.54	-5.47	-5.59
		-0.057	-0.45226	-6.14149	-4.20397																		0.358	-1.144	-8.57	-10.3			0.358	-4.68	-5.18	-5.49	-5.4	-5.53
		-0.056	-0.461688	-6.29416	-4.28714																		0.357	-1.1418	-8.55	-10.2			0.357	-4.63	-5.12	-5.44	-5.36	-5.48
		-0.055	-0.471039	-6.4486	-4.37423																		0.356	-1.1374	-8.52	-10.2			0.356	-4.58	-5.07	-5.38	-5.28	-5.41
		-0.054	-0.480624	-6.60746	-4.46289																		0.355	-1.1352	-8.51	-10.2			0.355	-4.54	-5.03	-5.33	-5.23	-5.35
		-0.053	-0.490831	-6.77426	-4.55391																		0.354	-1.1308	-8.48	-10.2			0.354	-4.49	-4.97	-5.27	-5.18	-5.29
		-0.052	-0.501117	-6.94194	-4.64885																		0.353	-1.1286	-8.46	-10.2			0.353	-4.44	-4.91	-5.21	-5.11	-5.23
		-0.051	-0.511792	-7.11579	-4.74457																		0.352	-1.1242	-8.44	-10.2			0.352	-4.39	-4.86	-5.15	-5.06	-5.17
		-0.05	-0.523169	-7.30289	-4.84422																		0.351	-1.1198	-8.4	-10.2			0.351	-4.33	-4.81	-5.09	-5	-5.1
		-0.049	-0.534233	-7.48645	-4.95171																		0.35	-1.1198	-8.4	-10.2			0.35	-4.29	-4.76	-5.04	-4.94	-5.04
		-0.048	-0.545844	-7.67884	-5.05528																		0.349	-1.1154	-8.37	-10.1			0.349	-4.24	-4.7	-4.98	-4.88	-4.98
		-0.047	-0.557455	-7.87388	-5.16434																		0.348	-1.111	-8.34	-10.1			0.348	-4.18	-4.64	-4.92	-4.81	-4.91
		-0.046	-0.569455	-8.07421	-5.2734																		0.347	-1.1088	-8.33	-10.1			0.347	-4.13	-4.59	-4.86	-4.76	-4.85
		-0.045	-0.582077	-8.28161	-5.3856																		0.346	-1.1066	-8.3	-10.1			0.346	-4.08	-4.53	-4.8	-4.7	-4.79
		-0.044	-0.594701	-8.49165	-5.50329																		0.345	-1.1022	-8.28	-10.1			0.345	-4.02	-4.47	-4.74	-4.62	-4.72
		-0.043	-0.607871	-8.70963	-5.62255																		0.344	-1.1	-8.26	-10.1			0.344	-3.97	-4.41	-4.68	-4.57	-4.66
		-0.042	-0.621195	-8.93114	-5.74495																		0.343	-1.0956	-8.24	-10.1			0.343	-3.91	-4.35	-4.62	-4.5	-4.58
		-0.041	-0.634909	-9.1606	-5.87128																		0.342	-1.0934	-8.22	-10.1			0.342	-3.86	-4.3	-4.56	-4.43	-4.52
		-0.04	-0.649247	-9.39888	-5.99917																		0.341	-1.0912	-8.19	-10.1			0.341	-3.8	-4.23	-4.5	-4.37	-4.45
		-0.039	-0.663663	-9.64599	-6.13412																		0.34	-1.0868	-8.17	-10.1			0.34	-3.75	-4.17	-4.43	-4.29	-4.37
		-0.038	-0.678545	-9.8931	-6.27065																		0.339	-1.0846	-8.16	-10.1			0.339	-3.7	-4.11	-4.36	-4.24	-4.32
		-0.037	-0.694129	-10.149	-6.40874																		0.338	-1.0802	-8.14	-10.1			0.338	-3.64	-4.04	-4.3	-4.17	-4.24
		-0.036	-0.709792	-10.4138	-6.55389																		0.337	-1.078	-8.11	-10.1			0.337	-3.58	-3.98	-4.24	-4.09	-4.16
		-0.035	-0.726	-10.6874	-6.70062																		0.336	-1.0736	-8.09	-10.1			0.336	-3.52	-3.92	-4.17	-4.03	-4.1
		-0.034	-0.742597	-10.9698	-6.85283																		0.335	-1.0714	-8.07	-10.1			0.335	-3.45	-3.85	-4.09	-3.95	-4.02
		-0.033	-0.759507	-11.2522	-7.0074																		0.334	-1.0692	-8.05	-10.1			0.334	-3.4	-3.79	-4.03	-3.88	-3.94
		-0.032	-0.777273	-11.5522	-7.16432																		0.333	-1.0648	-8.03	-10.1			0.333	-3.33	-3.73	-3.96	-3.82	-3.87
		-0.031	-0.794805	-11.8523	-7.32988																		0.332	-1.0626	-8	-10.1			0.332	-3.27	-3.66	-3.89	-3.74	-3.79
		-0.03	-0.813507	-12.1612	-7.49543																		0.331	-1.0604	-7.99	-10.1			0.331	-3.21	-3.6	-3.82	-3.68	-3.73
		-0.029	-0.832987	-12.4789	-7.66569																		0.33	-1.056	-7.96	-10.1			0.33	-3.14	-3.52	-3.75	-3.6	-3.65
		-0.028	-0.852468	-12.8054	-7.84302																		0.329	-1.0538	-7.94	-10.1			0.329	-3.07	-3.45	-3.68	-3.52	-3.57
		-0.027	-0.871948	-13.1408	-8.01877																		0.328	-1.0516	-7.92	-10.1			0.328	-3.01	-3.38	-3.61	-3.45	-3.49
		-0.026	-0.892987	-13.485	-8.20708																		0.327	-1.0472	-7.9	-10.1			0.327	-2.93	-3.31	-3.53	-3.36	-3.41
		-0.025	-0.914025	-13.838	-8.39538																		0.326	-1.045	-7.88	-10.1			0.326	-2.87	-3.24	-3.46	-3.29	-3.33
		-0.024	-0.935844	-14.1998	-8.59154																		0.325	-1.0406	-7.86	-10.1			0.325	-2.79	-3.16	-3.38	-3.21	-3.25
		-0.023	-0.957663	-14.5793	-8.79554																		0.324	-1.0384	-7.83	-10.1			0.324	-2.72	-3.08	-3.3	-3.12	-3.15
		-0.022	-0.98026	-14.95	-8.99954																		0.323	-1.0362	-7.82	-10.1			0.323	-2.65	-3.01	-3.22	-3.05	-3.08
		-0.021	-1.00364	-15.3471	-9.20354																		0.322	-1.0318	-7.79	-10.1			0.322	-2.57	-2.93	-3.14	-2.96	-3
		-0.02	-1.02701	-15.7442	-9.42323																		0.321	-1.0296	-7.78	-10.1			0.321	-2.49	-2.85	-3.06	-2.87	-2.9
		-0.019	-1.05195	-16.159	-9.64292																		0.32	-1.0274	-7.75	-10.1			0.32	-2.42	-2.77	-2.98	-2.79	-2.82
		-0.018	-1.07688	-16.5826	-9.86262																		0.319	-1.023	-7.73	-10.1			0.319	-2.34	-2.69	-2.88	-2.7	-2.72
		-0.017	-1.10182	-17.0062	-10.098																		0.318	-1.0208	-7.72	-10.1			0.318	-2.27	-2.61	-2.8	-2.61	-2.63
		-0.016	-1.12909	-17.4563	-10.3334																		0.317	-1.0164	-7.69	-10.1			0.317	-2.19	-2.52	-2.72	-2.53	-2.54
		-0.015	-1.15558	-17.9064	-10.5766																		0.316	-1.0142	-7.66	-10.1			0.316	-2.1	-2.43	-2.63	-2.42	-2.43
		-0.014	-1.18286	-18.3653	-10.8199																		0.315	-1.012	-7.65	-10.1			0.315	-2.02	-2.35	-2.54	-2.34	-2.35
		-0.013	-1.21169	-18.8507	-11.0709																		0.314	-1.0076	-7.62	-10.1			0.314	-1.94	-2.27	-2.44	-2.25	-2.25
		-0.012	-1.24052	-19.3273	-11.3377																		0.313	-1.0054	-7.6	-10.1			0.313	-1.85	-2.18	-2.35	-2.14	-2.15
		-0.011	-1.27013	-19.8303	-11.5966																		0.312	-1.0032	-7.58	-10.1			0.312	-1.77	-2.09	-2.26	-2.06	-2.06
		-0.01	-1.29974	-20.3334	-11.8712																		0.311	-0.9988	-7.56	-10.1			0.311	-1.68	-1.99	-2.17	-1.95	-1.95
		-0.009	-1.33091	-20.8541	-12.1537																		0.31	-0.9966	-7.54	-10.1			0.31	-1.6	-1.9	-2.07	-1.85	-1.85
		-0.008	-1.36285	-21.3924	-12.4362																		0.309	-0.9944	-7.52	-10.1			0.309	-1.5	-1.81	-1.97	-1.75	-1.75
		-0.007	-1.39559	-21.9307	-12.7343																		0.308	-0.99	-7.48	-10.1			0.308	-1.41	-1.71	-1.87	-1.64	-1.63
		-0.006	-1.42831	-22.4779	-13.0246																		0.307	-0.9856	-7.46	-10.1			0.307	-1.31	-1.61	-1.77	-1.54	-1.53
		-0.005	-1.46337	-23.0515	-13.3306																		0.306	-0.9834	-7.44	-10.1			0.306	-1.21	-1.51	-1.67	-1.45	-1.43
		-0.004	-1.49767	-23.6252	-13.6445																		0.305	-0.9812	-7.43	-10.1			0.305	-1.12	-1.41	-1.57	-1.33	-1.31
		-0.003	-1.53351	-24.2165	-13.9583																		0.304	-0.979	-7.41	-10.1			0.304	-1.02	-1.31	-1.47	-1.23	-1.21
		-0.002	-1.57013	-24.8166	-14.2879																		0.303	-0.9746	-7.38	-10.1			0.303	-0.92	-1.2	-1.35	-1.12	-1.09
		-0.001	-1.60676	-25.4255	-14.6174																		0.302	-0.9724	-7.37	-10.1			0.302	-0.826	-1.1	-1.25	-1	-0.975
		0	-1.64493	-26.0433	-14.9469																		0.301	-0.968	-7.34	-10.1			0.301	-0.717	-0.992	-1.14	-0.889	-0.862
		0.001	-1.68389	-26.6787	-15.2922																		0.3	-0.9658	-7.31	-10.1			0.3	-0.609	-0.88	-1.02	-0.764	-0.736
		0.002	-1.72364	-27.3318	-15.6452																		0.299	-0.9636	-7.29	-10.1			0.299	-0.507	-0.776	-0.913	-0.658	-0.619
		0.003	-1.76416	-27.9937	-16.0062																		0.298	-0.9592	-7.27	-10.1			0.298	-0.397	-0.658	-0.792	-0.538	-0.504
		0.004	-1.80545	-28.6644	-16.3749																		0.297	-0.957	-7.24	-10.1			0.297	-0.284	-0.546	-0.677	-0.41	-0.37
		0.005	-1.84831	-29.3528	-16.7437																		0.296	-0.9548	-7.23	-10.1			0.296	-0.18	-0.43	-0.56	-0.295	-0.252
		0.006	-1.89117	-30.05	-17.1282																		0.295	-0.9504	-7.19	-10.1			0.295	-0.0589	-0.308	-0.434	-0.165	-0.117
		0.007	-1.9348	-30.7471	-17.5126																		0.294	-0.9482	-7.18	-10.1			0.294	0.0519	-0.194	-0.315	-0.0349	0.01
		0.008	-1.98	-31.4796	-17.9049																		0.293	-0.9438	-7.15	-10.1			0.293	0.171	-0.0708	-0.19	0.081	0.134
		0.009	-2.02597	-32.2033	-18.3129																		0.292	-0.9394	-7.12	-10.1			0.292	0.297	0.0553	-0.0594	0.228	0.29
		0.01	-2.07195	-32.9358	-18.7209																		0.291	-0.9394	-7.11	-10.1			0.291	0.412	0.174	0.0626	0.348	0.403
		0.011	-2.11948	-33.6948	-19.1368																		0.29	-0.935	-7.08	-10			0.29	0.541	0.308	0.198	0.491	0.55
		0.012	-2.16779	-34.4537	-19.5683																		0.289	-0.9328	-7.05	-10			0.289	0.671	0.436	0.333	0.638	0.705
		0.013	-2.21688	-35.2215	-19.9999																		0.288	-0.9284	-7.03	-10			0.288	0.791	0.569	0.469	0.769	0.827
		0.014	-2.26597	-35.9982	-20.4392																		0.287	-0.924	-6.99	-10			0.287	0.928	0.708	0.61	0.912	0.983
		0.015	-2.31663	-36.7836	-20.8865																		0.286	-0.9218	-6.98	-10			0.286	1.05	0.84	0.743	1.06	1.12
		0.016	-2.36883	-37.5955	-21.3337																		0.285	-0.9174	-6.95	-9.99			0.285	1.19	0.978	0.887	1.19	1.27
		0.017	-2.42104	-38.3986	-21.7966																		0.284	-0.913	-6.92	-9.97			0.284	1.32	1.12	1.03	1.35	1.43
		0.018	-2.47403	-39.2017	-22.2595																		0.283	-0.9108	-6.9	-9.96			0.283	1.46	1.26	1.17	1.49	1.57
		0.019	-2.52857	-40.0401	-22.7225																		0.282	-0.9064	-6.87	-9.94			0.282	1.6	1.4	1.32	1.64	1.73
		0.02	-2.58312	-40.8609	-23.2089																		0.281	-0.9042	-6.84	-9.93			0.281	1.74	1.55	1.47	1.8	1.9
		0.021	-2.63844	-41.7081	-23.6875																		0.28	-0.8998	-6.82	-9.91			0.28	1.88	1.69	1.62	1.95	2.04
		0.022	-2.69455	-42.5553	-24.1819																		0.279	-0.8954	-6.78	-9.9			0.279	2.04	1.85	1.78	2.12	2.21
		0.023	-2.75143	-43.3937	-24.6762																		0.278	-0.8932	-6.76	-9.88			0.278	2.18	2	1.93	2.27	2.37
		0.024	-2.81065	-44.2674	-25.1705																		0.277	-0.8888	-6.73	-9.87			0.277	2.33	2.16	2.09	2.43	2.53
		0.025	-2.86831	-45.1235	-25.6883																		0.276	-0.8844	-6.69	-9.84			0.276	2.48	2.31	2.25	2.61	2.71
		0.026	-2.92753	-45.9795	-26.1983																		0.275	-0.8822	-6.67	-9.83			0.275	2.63	2.47	2.41	2.76	2.87
		0.027	-2.98831	-46.862	-26.7083																		0.274	-0.8756	-6.64	-9.8			0.274	2.79	2.63	2.58	2.94	3.04
		0.028	-3.04909	-47.7357	-27.234																		0.273	-0.8734	-6.61	-9.78			0.273	2.96	2.79	2.74	3.11	3.22
		0.029	-3.11065	-48.6094	-27.7597																		0.272	-0.869	-6.58	-9.76			0.272	3.11	2.96	2.91	3.28	3.39
		0.03	-3.17221	-49.492	-28.2932																		0.271	-0.8624	-6.54	-9.73			0.271	3.28	3.13	3.09	3.46	3.58
		0.031	-3.23455	-50.3568	-28.8268																		0.27	-0.8602	-6.52	-9.71			0.27	3.45	3.3	3.26	3.64	3.76
		0.032	-3.29844	-51.2482	-29.3603																		0.269	-0.8558	-6.48	-9.69			0.269	3.62	3.47	3.44	3.82	3.94
		0.033	-3.36156	-52.1219	-29.9017																		0.268	-0.8514	-6.44	-9.66			0.268	3.79	3.66	3.62	4.02	4.15
		0.034	-3.42468	-52.9956	-30.4431																		0.267	-0.847	-6.42	-9.64			0.267	3.96	3.83	3.8	4.19	4.32
		0.035	-3.49013	-53.8869	-30.9845																		0.266	-0.8426	-6.38	-9.61			0.266	4.15	4.02	3.99	4.39	4.52
		0.036	-3.5548	-54.7695	-31.5415																		0.265	-0.8382	-6.34	-9.58			0.265	4.33	4.2	4.18	4.59	4.73
		0.037	-3.62027	-55.652	-32.0908																		0.264	-0.8338	-6.31	-9.55			0.264	4.51	4.39	4.37	4.78	4.92
		0.038	-3.68572	-56.5257	-32.64																		0.263	-0.8272	-6.26	-9.52			0.263	4.7	4.59	4.57	4.99	5.13
		0.039	-3.75117	-57.3906	-33.1892																		0.262	-0.825	-6.23	-9.49			0.262	4.89	4.77	4.77	5.18	5.33
		0.04	-3.81819	-58.2731	-33.7385																		0.261	-0.8206	-6.19	-9.46			0.261	5.08	4.97	4.97	5.39	5.54
		0.041	-3.88364	-59.1203	-34.2955																		0.26	-0.814	-6.15	-9.42			0.26	5.28	5.18	5.17	5.61	5.76
		0.042	-3.94909	-59.9763	-34.8448																		0.259	-0.8096	-6.12	-9.39			0.259	5.48	5.38	5.38	5.81	5.96
		0.043	-4.01688	-60.8324	-35.394																		0.258	-0.803	-6.06	-9.35			0.258	5.68	5.58	5.59	6.03	6.19
		0.044	-4.08233	-61.6708	-35.9432																		0.257	-0.7986	-6.03	-9.32			0.257	5.89	5.79	5.8	6.25	6.41
		0.045	-4.14857	-62.5092	-36.4925																		0.256	-0.792	-5.98	-9.28			0.256	6.09	6	6.02	6.46	6.63
		0.046	-4.2148	-63.3299	-37.0339																		0.255	-0.7854	-5.93	-9.24			0.255	6.3	6.22	6.24	6.69	6.86
		0.047	-4.28027	-64.133	-37.5752																		0.254	-0.781	-5.9	-9.21			0.254	6.51	6.43	6.45	6.92	7.09
		0.048	-4.34728	-64.945	-38.1088																		0.253	-0.7744	-5.84	-9.17			0.253	6.73	6.66	6.69	7.15	7.33
		0.049	-4.41195	-65.7304	-38.6423																		0.252	-0.7656	-5.79	-9.12			0.252	6.96	6.89	6.92	7.4	7.57
		0.05	-4.47663	-66.4894	-39.168																		0.251	-0.7612	-5.75	-9.08			0.251	7.18	7.11	7.15	7.62	7.8
		0.051	-4.54208	-67.266	-39.6859																		0.25	-0.7546	-5.69	-9.04			0.25	7.41	7.35	7.39	7.87	8.06
		0.052	-4.60676	-68.0426	-40.2194																		0.249	-0.748	-5.64	-9			0.249	7.64	7.59	7.63	8.12	8.31
		0.053	-4.67143	-68.7751	-40.7372																		0.248	-0.7414	-5.59	-8.96			0.248	7.88	7.83	7.87	8.37	8.57
		0.054	-4.73377	-69.5164	-41.2472																		0.247	-0.7326	-5.53	-8.91			0.247	8.13	8.08	8.13	8.63	8.83
		0.055	-4.79532	-70.2136	-41.7415																		0.246	-0.726	-5.49	-8.87			0.246	8.37	8.33	8.38	8.89	9.09
		0.056	-4.85844	-70.9285	-42.228																		0.245	-0.7194	-5.42	-8.82			0.245	8.62	8.58	8.64	9.15	9.36
		0.057	-4.91844	-71.6168	-42.7145																		0.244	-0.7106	-5.36	-8.77			0.244	8.88	8.84	8.91	9.43	9.63
		0.058	-4.97688	-72.2699	-43.1931																		0.243	-0.704	-5.3	-8.72			0.243	9.13	9.1	9.16	9.68	9.89
		0.059	-5.03688	-72.9583	-43.6482																		0.242	-0.6952	-5.23	-8.67			0.242	9.39	9.37	9.44	9.96	10.2
		0.06	-5.09455	-73.6025	-44.1189																		0.241	-0.6864	-5.17	-8.62			0.241	9.66	9.63	9.71	10.3	10.5
		0.061	-5.15143	-74.2468	-44.5662																		0.24	-0.6798	-5.11	-8.56			0.24	9.92	9.91	9.99	10.5	10.7
		0.062	-5.20676	-74.8734	-44.9977																		0.239	-0.6688	-5.03	-8.51			0.239	10.2	10.2	10.3	10.8	11
		0.063	-5.25896	-75.4823	-45.4214																		0.238	-0.66	-4.97	-8.45			0.238	10.5	10.5	10.6	11.1	11.3
		0.064	-5.31273	-76.1001	-45.8215																		0.237	-0.6512	-4.89	-8.4			0.237	10.8	10.8	10.8	11.4	11.6
		0.065	-5.36337	-76.6825	-46.2295																		0.236	-0.6402	-4.81	-8.34			0.236	11.1	11.1	11.1	11.7	11.9
		0.066	-5.41247	-77.2209	-46.614																		0.235	-0.6314	-4.74	-8.29			0.235	11.3	11.3	11.4	12	12.2
		0.067	-5.46233	-77.7592	-46.9749																		0.234	-0.6204	-4.66	-8.22			0.234	11.6	11.7	11.8	12.3	12.5
		0.068	-5.50831	-78.2358	-47.3437																		0.233	-0.6116	-4.58	-8.16			0.233	11.9	12	12.1	12.6	12.9
		0.069	-5.55273	-78.6153	-47.6811																		0.232	-0.6006	-4.5	-8.1			0.232	12.2	12.3	12.4	13	13.2
		0.07	-5.59559	-78.933	-47.9949																		0.231	-0.5874	-4.4	-8.03			0.231	12.5	12.6	12.7	13.3	13.5
		0.071	-5.63611	-79.1889	-48.3009																		0.23	-0.5786	-4.32	-7.96			0.23	12.9	12.9	13	13.6	13.9
		0.072	-5.67663	-79.4801	-48.5834																		0.229	-0.5654	-4.22	-7.9			0.229	13.2	13.2	13.3	13.9	14.2
		0.073	-5.7148	-79.7802	-48.8659																		0.228	-0.5522	-4.13	-7.82			0.228	13.5	13.6	13.7	14.3	14.6
		0.074	-5.74987	-80.1067	-49.1169																		0.227	-0.5412	-4.04	-7.76			0.227	13.8	13.9	14	14.6	14.9
		0.075	-5.78493	-80.4774	-49.3445																		0.226	-0.528	-3.92	-7.68			0.226	14.2	14.2	14.4	15	15.3
		0.076	-5.81844	-80.8039	-49.5799																		0.225	-0.5148	-3.83	-7.61			0.225	14.5	14.6	14.7	15.4	15.6
		0.077	-5.84961	-81.0687	-49.7839																		0.224	-0.5038	-3.72	-7.53			0.224	14.9	14.9	15.1	15.7	16
		0.078	-5.87923	-81.2981	-49.9722																		0.223	-0.4884	-3.61	-7.45			0.223	15.2	15.3	15.4	16.1	16.4
		0.079	-5.90572	-81.457	-50.1448																		0.222	-0.4752	-3.51	-7.38			0.222	15.6	15.7	15.8	16.5	16.8
		0.08	-5.93221	-81.5982	-50.3017																		0.221	-0.4598	-3.39	-7.29			0.221	16	16	16.2	16.9	17.1
		0.081	-5.95559	-81.66	-50.4743																		0.22	-0.4444	-3.26	-7.21			0.22	16.3	16.4	16.6	17.3	17.5
		0.082	-5.97428	-81.6688	-50.6155																		0.219	-0.429	-3.15	-7.13			0.219	16.7	16.8	17	17.6	17.9
		0.083	-5.99377	-81.6688	-50.7332																		0.218	-0.4136	-3.01	-7.03			0.218	17.1	17.2	17.4	18	18.3
		0.084	-6.00857	-81.607	-50.8509																		0.217	-0.396	-2.88	-6.94			0.217	17.5	17.6	17.8	18.5	18.7
		0.085	-6.02104	-81.4835	-50.9529																		0.216	-0.3806	-2.74	-6.86			0.216	17.9	18	18.2	18.9	19.1
		0.086	-6.03195	-81.307	-51.0235																		0.215	-0.3608	-2.59	-6.76			0.215	18.3	18.4	18.6	19.3	19.6
		0.087	-6.03819	-81.051	-51.0706																		0.214	-0.3454	-2.46	-6.67			0.214	18.7	18.8	19	19.7	20
		0.088	-6.04364	-80.7774	-51.0863																		0.213	-0.3256	-2.3	-6.58			0.213	19.1	19.2	19.4	20.1	20.4
		0.089	-6.04441	-80.4686	-51.0942																		0.212	-0.3058	-2.14	-6.48			0.212	19.5	19.7	19.9	20.6	20.9
		0.09	-6.04129	-80.1067	-51.0628																		0.211	-0.2882	-1.99	-6.39			0.211	20	20.1	20.3	21	21.3
		0.091	-6.03896	-79.7537	-50.9765																		0.21	-0.2662	-1.81	-6.27			0.21	20.4	20.5	20.7	21.5	21.8
		0.092	-6.03351	-79.3654	-50.898																		0.209	-0.2464	-1.65	-6.17			0.209	20.8	21	21.2	21.9	22.2
		0.093	-6.02572	-78.9418	-50.7882																		0.208	-0.2244	-1.47	-6.06			0.208	21.3	21.4	21.6	22.4	22.7
		0.094	-6.01559	-78.5005	-50.6391																		0.207	-0.20196	-1.28	-5.94			0.207	21.7	21.9	22.1	22.9	23.2
		0.095	-6.00156	-78.0063	-50.4822																		0.206	-0.18084	-1.1	-5.83			0.206	22.2	22.3	22.6	23.3	23.7
		0.096	-5.98676	-77.5121	-50.286																		0.205	-0.15642	-0.902	-5.71			0.205	22.7	22.8	23	23.8	24.1
		0.097	-5.96883	-76.9914	-50.0742																		0.204	-0.13134	-0.695	-5.59			0.204	23.1	23.3	23.5	24.3	24.6
		0.098	-5.94624	-76.4001	-49.8388																		0.203	-0.10736	-0.503	-5.47			0.203	23.6	23.8	24	24.8	25.1
		0.099	-5.92441	-75.8265	-49.5563																		0.202	-0.08074	-0.28	-5.34			0.202	24.1	24.2	24.5	25.3	25.6
		0.1	-5.89871	-75.2175	-49.2895																		0.201	-0.05522	-0.0632	-5.21			0.201	24.6	24.7	25	25.8	26.1
		0.101	-5.86987	-74.5645	-49.0149																		0.2	-0.02838	0.164	-5.07			0.2	25.1	25.2	25.5	26.3	26.6
		0.102	-5.83948	-73.8761	-48.7089																		0.199	0.000671	0.407	-4.93			0.199	25.6	25.7	26	26.8	27.2
		0.103	-5.80676	-73.1701	-48.3559																		0.198	0.02838	0.646	-4.79			0.198	26.1	26.2	26.5	27.3	27.7
		0.104	-5.77403	-72.4552	-47.9792																		0.197	0.05808	0.9	-4.65			0.197	26.6	26.8	27	27.9	28.2
		0.105	-5.7374	-71.7139	-47.6262																		0.196	0.08998	1.16	-4.5			0.196	27.1	27.3	27.6	28.4	28.8
		0.106	-5.69844	-70.9285	-47.2652																		0.195	0.12012	1.41	-4.35			0.195	27.6	27.8	28.1	28.9	29.3
		0.107	-5.65948	-70.1695	-46.8886																		0.194	0.15378	1.7	-4.19			0.194	28.1	28.3	28.6	29.5	29.8
		0.108	-5.61663	-69.3576	-46.5199																		0.193	0.18722	1.97	-4.04			0.193	28.6	28.9	29.2	30	30.4
		0.109	-5.57065	-68.528	-46.1354																		0.192	0.22	2.27	-3.88			0.192	29.2	29.4	29.7	30.6	31
		0.11	-5.52468	-67.6896	-45.7274																		0.191	0.2574	2.57	-3.71			0.191	29.7	29.9	30.3	31.2	31.5
		0.111	-5.47559	-66.8247	-45.3115																		0.19	0.2904	2.87	-3.54			0.19	30.2	30.5	30.8	31.7	32.1
		0.112	-5.42572	-65.9599	-44.88																		0.189	0.33	3.19	-3.37			0.189	30.8	31	31.4	32.3	32.7
		0.113	-5.37273	-65.0773	-44.4485																		0.188	0.3674	3.52	-3.18			0.188	31.3	31.6	32	32.9	33.3
		0.114	-5.3174	-64.1595	-43.9934																		0.187	0.407	3.85	-3.01			0.187	31.9	32.2	32.5	33.4	33.8
		0.115	-5.26285	-63.2682	-43.5226																		0.186	0.4466	4.21	-2.82			0.186	32.5	32.7	33.1	34	34.4
		0.116	-5.20597	-62.3503	-43.0597																		0.185	0.4884	4.56	-2.63			0.185	33	33.3	33.7	34.6	35
		0.117	-5.14597	-61.406	-42.5732																		0.184	0.5302	4.93	-2.43			0.184	33.6	33.9	34.3	35.2	35.6
		0.118	-5.08676	-60.4706	-42.0632																		0.183	0.5742	5.32	-2.23			0.183	34.2	34.5	34.9	35.8	36.2
		0.119	-5.02441	-59.5086	-41.5532																		0.182	0.6182	5.7	-2.03			0.182	34.7	35	35.4	36.4	36.8
		0.12	-4.96285	-58.5643	-41.0197																		0.181	0.6644	6.11	-1.81			0.181	35.3	35.6	36	37	37.5
		0.121	-4.89896	-57.6024	-40.5097																		0.18	0.7128	6.53	-1.59			0.18	35.9	36.2	36.6	37.6	38.1
		0.122	-4.83351	-56.6228	-39.9605																		0.179	0.759	6.94	-1.38			0.179	36.5	36.8	37.2	38.2	38.7
		0.123	-4.77039	-55.6608	-39.4034																		0.178	0.8096	7.39	-1.14			0.178	37.1	37.4	37.9	38.9	39.3
		0.124	-4.70493	-54.6989	-38.8699																		0.177	0.8602	7.82	-0.909			0.177	37.6	38	38.5	39.5	39.9
		0.125	-4.63792	-53.7193	-38.3128																		0.176	0.9108	8.3	-0.673			0.176	38.2	38.6	39.1	40.1	40.6
		0.126	-4.57091	-52.7485	-37.74																		0.175	0.9658	8.79	-0.429			0.175	38.8	39.2	39.7	40.7	41.2
		0.127	-4.50312	-51.7689	-37.1751																		0.174	1.0208	9.26	-0.178			0.174	39.4	39.8	40.3	41.4	41.8
		0.128	-4.43532	-50.8069	-36.6023																		0.173	1.078	9.78	0.0781			0.173	40	40.4	40.9	42	42.5
		0.129	-4.36676	-49.8361	-36.0374																		0.172	1.1352	10.3	0.344			0.172	40.6	41	41.5	42.6	43.1
		0.13	-4.29663	-48.8477	-35.4568																		0.171	1.1924	10.8	0.615			0.171	41.2	41.6	42.2	43.2	43.7
		0.131	-4.22805	-47.8946	-34.8683																		0.17	1.254	11.4	0.895			0.17	41.8	42.2	42.8	43.9	44.4
		0.132	-4.15948	-46.9415	-34.2955																		0.169	1.3156	11.9	1.18			0.169	42.4	42.8	43.4	44.5	45
		0.133	-4.08857	-45.9795	-33.7228																		0.168	1.3772	12.5	1.47			0.168	43	43.5	44	45.1	45.7
		0.134	-4.01844	-45.0352	-33.1343																		0.167	1.4432	13.1	1.76			0.167	43.6	44.1	44.6	45.8	46.3
		0.135	-3.94753	-44.0821	-32.5537																		0.166	1.507	13.7	2.06			0.166	44.2	44.7	45.3	46.4	46.9
		0.136	-3.87896	-43.1554	-31.9731																		0.165	1.5752	14.3	2.37			0.165	44.8	45.3	45.9	47	47.6
		0.137	-3.80883	-42.2376	-31.4082																		0.164	1.6434	14.9	2.69			0.164	45.4	45.9	46.5	47.7	48.3
		0.138	-3.73792	-41.3021	-30.8354																		0.163	1.7138	15.6	3.01			0.163	46	46.5	47.1	48.3	48.9
		0.139	-3.66857	-40.4108	-30.2548																		0.162	1.7864	16.2	3.34			0.162	46.6	47.1	47.8	49	49.5
		0.14	-3.6	-39.5106	-29.6977																		0.161	1.859	16.9	3.68			0.161	47.2	47.7	48.4	49.6	50.2
		0.141	-3.52987	-38.6193	-29.1328																		0.16	1.936	17.6	4.01			0.16	47.8	48.3	49	50.2	50.8
		0.142	-3.46129	-37.7367	-28.5679																		0.159	2.013	18.3	4.36			0.159	48.4	48.9	49.6	50.9	51.5
		0.143	-3.39195	-36.863	-28.0108																		0.158	2.0878	19	4.72			0.158	49	49.5	50.2	51.5	52.1
		0.144	-3.32493	-36.0158	-27.4615																		0.157	2.167	19.8	5.08			0.157	49.6	50.1	50.9	52.1	52.8
		0.145	-3.25792	-35.1774	-26.9202																		0.156	2.244	20.6	5.46			0.156	50.2	50.7	51.5	52.8	53.4
		0.146	-3.18935	-34.3302	-26.3788																		0.155	2.332	21.3	5.84			0.155	50.7	51.3	52.1	53.4	54
		0.147	-3.12468	-33.5183	-25.8374																		0.154	2.42	22.1	6.23			0.154	51.3	52	52.7	54	54.7
		0.148	-3.05923	-32.7152	-25.3117																		0.153	2.486	22.9	6.62			0.153	51.9	52.5	53.3	54.7	55.3
		0.149	-2.99377	-31.9209	-24.7939																		0.152	2.574	23.8	7.03			0.152	52.5	53.1	53.9	55.3	56
		0.15	-2.92987	-31.1443	-24.2682																		0.151	2.662	24.6	7.45			0.151	53.1	53.7	54.5	55.9	56.6
		0.151	-2.86597	-30.3677	-23.7582																		0.15	2.75	25.5	7.86			0.15	53.6	54.3	55.1	56.5	57.2
		0.152	-2.80364	-29.6175	-23.256																		0.149	2.838	26.3	8.29			0.149	54.2	54.9	55.7	57.1	57.8
		0.153	-2.74208	-28.885	-22.7617																		0.148	2.926	27.2	8.73			0.148	54.7	55.4	56.3	57.7	58.5
		0.154	-2.68052	-28.1614	-22.2752																		0.147	3.036	28.1	9.17			0.147	55.3	56	56.9	58.3	59.1
		0.155	-2.62052	-27.4553	-21.7809																		0.146	3.124	29	9.63			0.146	55.8	56.6	57.5	58.9	59.7
		0.156	-2.56208	-26.767	-21.3102																		0.145	3.212	30	10.1			0.145	56.4	57.1	58.1	59.5	60.3
		0.157	-2.50364	-26.0874	-20.8472																		0.144	3.3	30.9	10.6			0.144	56.9	57.7	58.6	60.1	60.9
		0.158	-2.44597	-25.4255	-20.3843																		0.143	3.41	31.9	11			0.143	57.4	58.2	59.2	60.7	61.5
		0.159	-2.38987	-24.7725	-19.9371																		0.142	3.498	32.9	11.5			0.142	57.9	58.8	59.8	61.3	62.1
		0.16	-2.33455	-24.137	-19.482																		0.141	3.608	33.9	12			0.141	58.5	59.3	60.3	61.8	62.7
		0.161	-2.28077	-23.5104	-19.0505																		0.14	3.696	34.9	12.5			0.14	58.9	59.8	60.9	62.4	63.3
		0.162	-2.22701	-22.9015	-18.6268																		0.139	3.806	35.9	13.1			0.139	59.4	60.3	61.4	62.9	63.8
		0.163	-2.1748	-22.3102	-18.1952																		0.138	3.894	36.9	13.6			0.138	59.9	60.9	61.9	63.5	64.4
		0.164	-2.12416	-21.7277	-17.7872																		0.137	4.004	38	14.1			0.137	60.4	61.3	62.5	64.1	65
		0.165	-2.07273	-21.1541	-17.3871																		0.136	4.114	39	14.7			0.136	60.8	61.8	63	64.6	65.5
		0.166	-2.02364	-20.6069	-16.9869																		0.135	4.202	40.1	15.2			0.135	61.3	62.3	63.5	65.1	66.1
		0.167	-1.97532	-20.0598	-16.6025																		0.134	4.312	41.2	15.8			0.134	61.7	62.8	64	65.6	66.6
		0.168	-1.92779	-19.5391	-16.218																		0.133	4.422	42.3	16.3			0.133	62.1	63.2	64.5	66.2	67.1
		0.169	-1.88181	-19.0272	-15.8492																		0.132	4.532	43.4	16.9			0.132	62.5	63.7	65	66.7	67.7
		0.17	-1.83507	-18.5154	-15.4805																		0.131	4.62	44.5	17.5			0.131	62.9	64.1	65.5	67.2	68.2
		0.171	-1.79143	-18.0388	-15.1195																		0.13	4.73	45.6	18.1			0.13	63.4	64.5	65.9	67.6	68.7
		0.172	-1.74779	-17.5622	-14.7743																		0.129	4.84	46.7	18.7			0.129	63.7	64.9	66.4	68.1	69.2
		0.173	-1.70493	-17.0945	-14.4369																		0.128	4.95	47.9	19.3			0.128	64.1	65.3	66.8	68.6	69.7
		0.174	-1.66364	-16.6444	-14.0995																		0.127	5.06	49	19.9			0.127	64.5	65.7	67.2	69	70.1
		0.175	-1.62312	-16.2031	-13.7779																		0.126	5.148	50.1	20.5			0.126	64.9	66.1	67.6	69.5	70.6
		0.176	-1.58337	-15.7795	-13.4483																		0.125	5.258	51.3	21.1			0.125	65.2	66.5	68	69.9	71.1
		0.177	-1.5452	-15.3648	-13.1423																		0.124	5.368	52.5	21.7			0.124	65.5	66.8	68.4	70.3	71.5
		0.178	-1.50624	-14.95	-12.8363																		0.123	5.478	53.6	22.3			0.123	65.9	67.2	68.8	70.7	71.9
		0.179	-1.47039	-14.5617	-12.5382																		0.122	5.588	54.8	23			0.122	66.2	67.5	69.1	71.1	72.4
		0.18	-1.43455	-14.1822	-12.2479																		0.121	5.698	56	23.6			0.121	66.5	67.8	69.5	71.4	72.8
		0.181	-1.39871	-13.8027	-11.9654																		0.12	5.786	57.2	24.3			0.12	66.8	68.2	69.8	71.8	73.1
		0.182	-1.36441	-13.4408	-11.6829																		0.119	5.896	58.3	24.9			0.119	67.1	68.5	70.2	72.1	73.5
		0.183	-1.33091	-13.0878	-11.4162																		0.118	6.006	59.5	25.6			0.118	67.3	68.7	70.5	72.5	73.9
		0.184	-1.29896	-12.7437	-11.1494																		0.117	6.094	60.7	26.3			0.117	67.6	69	70.8	72.8	74.2
		0.185	-1.26701	-12.4083	-10.8905																		0.116	6.204	61.8	26.9			0.116	67.8	69.3	71.1	73.1	74.6
		0.186	-1.23584	-12.0818	-10.6394																		0.115	6.314	63	27.6			0.115	68.1	69.5	71.4	73.4	74.9
		0.187	-1.20623	-11.7729	-10.3883																		0.114	6.402	64.1	28.3			0.114	68.3	69.8	71.6	73.7	75.2
		0.188	-1.17662	-11.464	-10.1529																		0.113	6.512	65.3	29			0.113	68.5	70	71.9	74	75.5
		0.189	-1.14779	-11.1639	-9.91754																		0.112	6.6	66.4	29.7			0.112	68.7	70.2	72.1	74.3	75.8
		0.19	-1.11974	-10.8727	-9.69																		0.111	6.71	67.6	30.4			0.111	68.9	70.4	72.4	74.5	76.1
		0.191	-1.09247	-10.5903	-9.47031																		0.11	6.798	68.7	31.1			0.11	69	70.6	72.6	74.8	76.3
		0.192	-1.06597	-10.3167	-9.25062																		0.109	6.886	69.8	31.8			0.109	69.2	70.8	72.8	75	76.6
		0.193	-1.04026	-10.052	-9.03877																		0.108	6.996	71	32.4			0.108	69.3	71	73	75.2	76.8
		0.194	-1.01533	-9.79602	-8.83477																		0.107	7.084	72.1	33.1			0.107	69.4	71.1	73.2	75.4	77
		0.195	-0.991169	-9.54009	-8.63077																		0.106	7.172	73.2	33.8			0.106	69.6	71.3	73.4	75.6	77.3
		0.196	-0.967013	-9.3018	-8.43462																		0.105	7.26	74.2	34.5			0.105	69.7	71.4	73.5	75.8	77.5
		0.197	-0.943636	-9.0547	-8.24631																		0.104	7.348	75.3	35.3			0.104	69.8	71.5	73.7	76	77.7
		0.198	-0.921039	-8.82524	-8.058																		0.103	7.436	76.4	36			0.103	69.8	71.6	73.8	76.1	77.9
		0.199	-0.898441	-8.59843	-7.86969																		0.102	7.524	77.4	36.7			0.102	69.9	71.7	73.9	76.3	78
		0.2	-0.877403	-8.38133	-7.69158																		0.101	7.612	78.4	37.4			0.101	70	71.8	74	76.4	78.2
		0.201	-0.856364	-8.16953	-7.51897																		0.1	7.678	79.4	38			0.1	70	71.9	74.1	76.5	78.3
		0.202	-0.836104	-7.95949	-7.35028																		0.099	7.766	80.4	38.7			0.099	70	71.9	74.2	76.6	78.4
		0.203	-0.816624	-7.76092	-7.18237																		0.098	7.854	81.4	39.4			0.098	70	72	74.3	76.7	78.6
		0.204	-0.797143	-7.56676	-7.02309																		0.097	7.92	82.3	40.1			0.097	70	72	74.3	76.8	78.7
		0.205	-0.778364	-7.37349	-6.86695																		0.096	7.986	83.3	40.8			0.096	70	72	74.4	76.8	78.8
		0.206	-0.760052	-7.18992	-6.71082																		0.095	8.074	84.2	41.5			0.095	70	72	74.4	76.9	78.9
		0.207	-0.742052	-7.00901	-6.56095																		0.094	8.14	85.1	42.2			0.094	69.9	72	74.4	77	78.9
		0.208	-0.724909	-6.83515	-6.41345																		0.093	8.206	85.9	42.9			0.093	69.9	71.9	74.4	77	79
		0.209	-0.708233	-6.66482	-6.27143																		0.092	8.272	86.8	43.6			0.092	69.8	71.9	74.4	77	79
		0.21	-0.69148	-6.49891	-6.13177																		0.091	8.338	87.6	44.2			0.091	69.7	71.9	74.4	77	79.1
		0.211	-0.675663	-6.34182	-5.99446																		0.09	8.404	88.4	44.9			0.09	69.6	71.8	74.4	77	79.1
		0.212	-0.66	-6.18561	-5.86343																		0.089	8.47	89.2	45.5			0.089	69.5	71.7	74.3	77	79.1
		0.213	-0.644649	-6.03294	-5.73318																		0.088	8.514	89.9	46.2			0.088	69.4	71.6	74.3	76.9	79.1
		0.214	-0.629923	-5.88644	-5.60529																		0.087	8.58	90.6	46.8			0.087	69.3	71.5	74.2	76.9	79.1
		0.215	-0.615273	-5.7417	-5.48211																		0.086	8.624	91.3	47.4			0.086	69.2	71.4	74.1	76.8	79
		0.216	-0.601247	-5.60226	-5.35971																		0.085	8.69	92	48.1			0.085	69	71.3	74	76.8	79
		0.217	-0.587688	-5.46724	-5.24358																		0.084	8.734	92.6	48.7			0.084	68.9	71.2	73.9	76.7	79
		0.218	-0.574208	-5.33398	-5.12903																		0.083	8.778	93.3	49.3			0.083	68.7	71	73.8	76.6	78.9
		0.219	-0.561351	-5.20778	-5.01448																		0.082	8.844	93.9	49.9			0.082	68.5	70.9	73.7	76.5	78.8
		0.22	-0.548727	-5.08334	-4.90698																		0.081	8.888	94.4	50.5			0.081	68.3	70.7	73.6	76.4	78.7
		0.221	-0.536416	-4.96067	-4.80028																		0.08	8.932	95	51.1			0.08	68.1	70.5	73.4	76.3	78.6
		0.222	-0.52426	-4.84418	-4.69514																		0.079	8.976	95.5	51.7			0.079	67.9	70.3	73.3	76.1	78.5
		0.223	-0.512493	-4.72856	-4.59392																		0.078	8.998	96	52.3			0.078	67.7	70.1	73.1	76	78.4
		0.224	-0.501117	-4.61825	-4.49271																		0.077	9.042	96.5	52.8			0.077	67.4	70	72.9	75.8	78.3
		0.225	-0.490052	-4.5097	-4.3962																		0.076	9.086	96.9	53.4			0.076	67.2	69.7	72.7	75.7	78.2
		0.226	-0.478987	-4.4038	-4.3044																		0.075	9.108	97.3	53.9			0.075	67	69.5	72.5	75.5	78
		0.227	-0.468545	-4.30319	-4.21025																		0.074	9.152	97.7	54.5			0.074	66.7	69.3	72.3	75.3	77.9
		0.228	-0.45826	-4.20523	-4.1208																		0.073	9.174	98.1	55			0.073	66.5	69.1	72.1	75.2	77.7
		0.229	-0.448129	-4.10727	-4.03371																		0.072	9.196	98.4	55.5			0.072	66.2	68.8	71.9	75	77.5
		0.23	-0.438312	-4.01372	-3.94662																		0.071	9.218	98.8	56.1			0.071	65.9	68.6	71.7	74.8	77.4
		0.231	-0.428649	-3.92282	-3.86345																		0.07	9.24	99	56.6			0.07	65.6	68.3	71.5	74.6	77.2
		0.232	-0.419299	-3.83545	-3.78185																		0.069	9.284	99.3	57.1			0.069	65.3	68	71.2	74.3	77
		0.233	-0.41026	-3.74985	-3.70338																		0.068	9.306	99.5	57.6			0.068	65.1	67.8	71	74.1	76.8
		0.234	-0.401299	-3.66601	-3.62571																		0.067	9.306	99.7	58			0.067	64.8	67.5	70.7	73.9	76.6
		0.235	-0.392727	-3.58658	-3.54882																		0.066	9.328	100	58.5			0.066	64.5	67.2	70.5	73.6	76.3
		0.236	-0.384312	-3.50803	-3.47742																		0.065	9.35	100	58.9			0.065	64.1	66.9	70.2	73.4	76.1
		0.237	-0.376129	-3.43037	-3.40602																		0.064	9.372	100	59.4			0.064	63.8	66.6	69.9	73.1	75.9
		0.238	-0.368104	-3.358	-3.33383																		0.063	9.372	100	59.8			0.063	63.5	66.3	69.6	72.9	75.7
		0.239	-0.360156	-3.28564	-3.26792																		0.062	9.394	101	60.2			0.062	63.2	66	69.3	72.6	75.4
		0.24	-0.352753	-3.2168	-3.20045																		0.061	9.394	101	60.6			0.061	62.8	65.7	69.1	72.3	75.2
		0.241	-0.345351	-3.14973	-3.13768																		0.06	9.416	101	61			0.06	62.5	65.4	68.8	72.1	74.9
		0.242	-0.338025	-3.08266	-3.07412																		0.059	9.416	101	61.4			0.059	62.2	65.1	68.5	71.8	74.7
		0.243	-0.331169	-3.02	-3.01214																		0.058	9.416	101	61.8			0.058	61.8	64.8	68.1	71.5	74.4
		0.244	-0.324468	-2.95999	-2.95408																		0.057	9.438	101	62.2			0.057	61.5	64.4	67.8	71.2	74.1
		0.245	-0.317767	-2.89909	-2.89602																		0.056	9.438	101	62.5			0.056	61.2	64.1	67.5	70.9	73.8
		0.246	-0.311221	-2.84349	-2.83952																		0.055	9.438	101	62.9			0.055	60.8	63.8	67.2	70.6	73.6
		0.247	-0.304987	-2.78436	-2.78617																		0.054	9.438	101	63.2			0.054	60.5	63.4	66.9	70.3	73.3
		0.248	-0.298909	-2.73318	-2.73203																		0.053	9.438	101	63.5			0.053	60.1	63.1	66.6	70	73
		0.249	-0.293065	-2.68111	-2.68103																		0.052	9.438	100	63.8			0.052	59.8	62.8	66.2	69.7	72.7
		0.25	-0.287143	-2.62992	-2.63238																		0.051	9.438	100	64.1			0.051	59.4	62.4	65.9	69.4	72.4
		0.251	-0.281688	-2.5805	-2.58295																		0.05	9.438	100	64.4			0.05	59.1	62.1	65.6	69	72.1
		0.252	-0.276389	-2.53726	-2.53588																		0.049	9.416	100	64.7			0.049	58.8	61.7	65.3	68.7	71.8
		0.253	-0.271091	-2.48784	-2.49272																		0.048	9.416	99.9	65			0.048	58.4	61.4	64.9	68.4	71.5
		0.254	-0.266025	-2.44371	-2.448																		0.047	9.416	99.7	65.2			0.047	58.1	61.1	64.6	68.1	71.2
		0.255	-0.261039	-2.40047	-2.40563																		0.046	9.416	99.6	65.5			0.046	57.7	60.7	64.3	67.7	70.9
		0.256	-0.256285	-2.35987	-2.36405																		0.045	9.394	99.4	65.7			0.045	57.4	60.4	63.9	67.4	70.5
		0.257	-0.251688	-2.32016	-2.3256																		0.044	9.394	99.2	66			0.044	57	60	63.6	67.1	70.2
		0.258	-0.247091	-2.28221	-2.28715																		0.043	9.372	98.9	66.2			0.043	56.7	59.7	63.2	66.8	69.9
		0.259	-0.242883	-2.24602	-2.24871																		0.042	9.372	98.7	66.4			0.042	56.3	59.4	62.9	66.4	69.6
		0.26	-0.238675	-2.20984	-2.2134																		0.041	9.372	98.5	66.6			0.041	56	59	62.6	66.1	69.3
		0.261	-0.234545	-2.17542	-2.17888																		0.04	9.35	98.2	66.8			0.04	55.6	58.7	62.2	65.8	68.9
		0.262	-0.230649	-2.14277	-2.14514																		0.039	9.328	98	67			0.039	55.3	58.3	61.9	65.4	68.6
		0.263	-0.226753	-2.11012	-2.11375																		0.038	9.328	97.7	67.2			0.038	54.9	58	61.6	65.1	68.3
		0.264	-0.223091	-2.07923	-2.0808																		0.037	9.306	97.5	67.3			0.037	54.6	57.7	61.2	64.8	68
		0.265	-0.219507	-2.0501	-2.05255																		0.036	9.306	97.2	67.5			0.036	54.3	57.3	60.9	64.5	67.7
		0.266	-0.216077	-2.02098	-2.02431																		0.035	9.284	96.9	67.6			0.035	53.9	57	60.6	64.1	67.3
		0.267	-0.212883	-1.99362	-1.99606																		0.034	9.262	96.6	67.8			0.034	53.6	56.7	60.2	63.8	67
		0.268	-0.209532	-1.96891	-1.97017																		0.033	9.24	96.3	67.9			0.033	53.3	56.3	59.9	63.5	66.7
		0.269	-0.206416	-1.94332	-1.94506																		0.032	9.24	96	68.1			0.032	53	56	59.6	63.1	66.3
		0.27	-0.203455	-1.91861	-1.92074																		0.031	9.218	95.7	68.2			0.031	52.6	55.7	59.2	62.8	66
		0.271	-0.200493	-1.89478	-1.89877																		0.03	9.196	95.4	68.3			0.03	52.3	55.3	58.9	62.4	65.7
		0.272	-0.197844	-1.87448	-1.8768																		0.029	9.174	95.1	68.4			0.029	52	55	58.6	62.1	65.4
		0.273	-0.195117	-1.8533	-1.85483																		0.028	9.152	94.8	68.5			0.028	51.7	54.7	58.3	61.8	65.1
		0.274	-0.192624	-1.83212	-1.83522																		0.027	9.152	94.4	68.6			0.027	51.4	54.4	57.9	61.5	64.7
		0.275	-0.190208	-1.81359	-1.8156																		0.026	9.13	94.1	68.7			0.026	51.1	54.1	57.6	61.2	64.4
		0.276	-0.187871	-1.79505	-1.79834																		0.025	9.108	93.8	68.8			0.025	50.8	53.8	57.3	60.8	64.1
		0.277	-0.185532	-1.77652	-1.78186																		0.024	9.086	93.4	68.9			0.024	50.5	53.4	57	60.5	63.8
		0.278	-0.183507	-1.75975	-1.76617																		0.023	9.064	93.1	68.9			0.023	50.2	53.1	56.7	60.2	63.5
		0.279	-0.181403	-1.74387	-1.75048																		0.022	9.042	92.8	69			0.022	49.9	52.8	56.3	59.9	63.1
		0.28	-0.179299	-1.72886	-1.73557																		0.021	9.02	92.4	69.1			0.021	49.6	52.5	56.1	59.6	62.8
		0.281	-0.177507	-1.71386	-1.7238																		0.02	8.998	92.1	69.1			0.02	49.3	52.2	55.7	59.3	62.5
		0.282	-0.175559	-1.70062	-1.71125																		0.019	8.976	91.7	69.2			0.019	49	51.9	55.4	58.9	62.2
		0.283	-0.173844	-1.68739	-1.69791																		0.018	8.954	91.4	69.2			0.018	48.7	51.7	55.1	58.6	61.9
		0.284	-0.172285	-1.67503	-1.68614																		0.017	8.932	91	69.3			0.017	48.5	51.4	54.8	58.3	61.6
		0.285	-0.170727	-1.66268	-1.67829																		0.016	8.91	90.7	69.3			0.016	48.2	51.1	54.5	58	61.3
		0.286	-0.169169	-1.6512	-1.66966																		0.015	8.888	90.3	69.3			0.015	47.9	50.8	54.2	57.7	61
		0.287	-0.167767	-1.63885	-1.66025																		0.014	8.866	90	69.3			0.014	47.6	50.5	53.9	57.4	60.7
		0.288	-0.166364	-1.62914	-1.65162																		0.013	8.844	89.6	69.4			0.013	47.4	50.2	53.7	57.1	60.4
		0.289	-0.165117	-1.62031	-1.64612																		0.012	8.822	89.3	69.4			0.012	47.1	50	53.4	56.9	60.1
		0.29	-0.163792	-1.60972	-1.63985																		0.011	8.8	88.9	69.4			0.011	46.8	49.7	53.1	56.6	59.8
		0.291	-0.162701	-1.60266	-1.63435																		0.01	8.778	88.6	69.4			0.01	46.6	49.4	52.8	56.3	59.5
		0.292	-0.161611	-1.59384	-1.62965																		0.009	8.756	88.2	69.4			0.009	46.3	49.2	52.5	56	59.2
		0.293	-0.16052	-1.58678	-1.62494																		0.008	8.712	87.9	69.4			0.008	46.1	48.9	52.2	55.7	58.9
		0.294	-0.15974	-1.57884	-1.6218																		0.007	8.69	87.5	69.4			0.007	45.8	48.6	52	55.4	58.6
		0.295	-0.158805	-1.57178	-1.61866																		0.006	8.668	87.2	69.4			0.006	45.6	48.4	51.7	55.1	58.4
		0.296	-0.158025	-1.56648	-1.61709																		0.005	8.646	86.8	69.4			0.005	45.4	48.1	51.4	54.9	58.1
		0.297	-0.157169	-1.5603	-1.61631																		0.004	8.624	86.5	69.4			0.004	45.1	47.9	51.2	54.6	57.8
		0.298	-0.156389	-1.55413	-1.61395																		0.003	8.602	86.1	69.3			0.003	44.9	47.6	50.9	54.3	57.5
		0.299	-0.155688	-1.54883	-1.6116																		0.002	8.58	85.8	69.3			0.002	44.7	47.4	50.6	54	57.2
		0.3	-0.155143	-1.54442	-1.61082																		0.001	8.558	85.4	69.3			0.001	44.4	47.1	50.4	53.8	57
		0.301	-0.154364	-1.53912	-1.61395																		0	8.536	85.1	69.3			0	44.2	46.9	50.2	53.6	56.7
		0.302	-0.154052	-1.53471	-1.61317																		-0.001	8.514	84.8	69.3			-0.001	44	46.7	49.9	53.3	56.5
		0.303	-0.153428	-1.52941	-1.61395																		-0.002	8.492	84.4	69.2			-0.002	43.8	46.4	49.7	53	56.2
		0.304	-0.152961	-1.52677	-1.61552																		-0.003	8.47	84.1	69.2			-0.003	43.6	46.2	49.4	52.7	55.9
		0.305	-0.152493	-1.52324	-1.61631																		-0.004	8.448	83.7	69.2			-0.004	43.4	46	49.2	52.5	55.6
		0.306	-0.152025	-1.51971	-1.61709																		-0.005	8.404	83.4	69.1			-0.005	43.1	45.7	48.9	52.2	55.4
		0.307	-0.151715	-1.51618	-1.62023																		-0.006	8.382	83.1	69.1			-0.006	42.9	45.5	48.7	52	55.1
		0.308	-0.151403	-1.51265	-1.62494																		-0.007	8.36	82.7	69			-0.007	42.7	45.3	48.4	51.8	54.9
		0.309	-0.151169	-1.51	-1.62651																		-0.008	8.338	82.4	69			-0.008	42.5	45.1	48.2	51.5	54.6
		0.31	-0.150779	-1.50912	-1.62886																		-0.009	8.316	82.1	68.9			-0.009	42.3	44.9	48	51.3	54.3
		0.311	-0.150468	-1.5047	-1.63278																		-0.01	8.294	81.8	68.9			-0.01	42.1	44.6	47.7	51	54.1
		0.312	-0.150312	-1.50294	-1.63592																		-0.011	8.272	81.4	68.8			-0.011	41.9	44.4	47.5	50.8	53.8
		0.313	-0.150233	-1.50029	-1.63985																		-0.012	8.25	81.1	68.8			-0.012	41.7	44.2	47.3	50.6	53.6
		0.314	-0.149923	-1.49764	-1.64298																		-0.013	8.228	80.8	68.7			-0.013	41.5	44	47.1	50.3	53.4
		0.315	-0.149844	-1.49764	-1.64534																		-0.014	8.206	80.5	68.7			-0.014	41.3	43.8	46.9	50.1	53.1
		0.316	-0.149767	-1.49588	-1.65005																		-0.015	8.184	80.2	68.6			-0.015	41.2	43.6	46.6	49.8	52.9
		0.317	-0.149611	-1.49411	-1.65397																		-0.016	8.14	79.9	68.5			-0.016	41	43.4	46.4	49.6	52.6
		0.318	-0.149532	-1.49235	-1.65711																		-0.017	8.118	79.6	68.5			-0.017	40.8	43.2	46.2	49.4	52.4
		0.319	-0.149376	-1.4897	-1.65868																		-0.018	8.096	79.2	68.4			-0.018	40.6	43	46	49.2	52.2
		0.32	-0.149221	-1.48794	-1.66417																		-0.019	8.074	78.9	68.3			-0.019	40.4	42.8	45.8	48.9	51.9
		0.321	-0.149221	-1.48794	-1.66652																		-0.02	8.052	78.6	68.3			-0.02	40.3	42.6	45.6	48.7	51.7
		0.322	-0.149143	-1.48529	-1.67202																		-0.021	8.03	78.3	68.2			-0.021	40.1	42.4	45.4	48.5	51.5
		0.323	-0.148987	-1.48529	-1.67594																		-0.022	8.008	78	68.2			-0.022	39.9	42.3	45.2	48.3	51.3
		0.324	-0.148909	-1.48352	-1.67908																		-0.023	7.986	77.7	68.1			-0.023	39.7	42.1	45	48.1	51.1
		0.325	-0.148909	-1.48264	-1.68143																		-0.024	7.964	77.4	68			-0.024	39.6	41.9	44.8	47.9	50.8
		0.326	-0.148753	-1.48088	-1.68692																		-0.025	7.942	77.2	67.9			-0.025	39.4	41.7	44.6	47.7	50.6
		0.327	-0.148753	-1.47999	-1.68928																		-0.026	7.92	76.9	67.9			-0.026	39.2	41.5	44.4	47.5	50.4
		0.328	-0.148909	-1.47999	-1.69163																		-0.027	7.898	76.6	67.8			-0.027	39.1	41.4	44.2	47.3	50.2
		0.329	-0.148753	-1.47735	-1.69555																		-0.028	7.876	76.3	67.7			-0.028	38.9	41.2	44	47.1	50
		0.33	-0.148597	-1.47735	-1.69791																		-0.029	7.854	76	67.6			-0.029	38.7	41	43.8	46.9	49.8
		0.331	-0.148675	-1.4747	-1.69791																		-0.03	7.832	75.7	67.6			-0.03	38.6	40.8	43.6	46.7	49.6
		0.332	-0.148597	-1.4747	-1.70262																		-0.031	7.81	75.5	67.5			-0.031	38.4	40.7	43.5	46.5	49.4
		0.333	-0.148441	-1.47293	-1.7034																		-0.032	7.788	75.2	67.4			-0.032	38.3	40.5	43.3	46.3	49.1
		0.334	-0.148364	-1.47293	-1.70575																		-0.033	7.766	74.9	67.3			-0.033	38.1	40.4	43.1	46.1	48.9
		0.335	-0.148364	-1.47029	-1.70654																		-0.034	7.744	74.7	67.3			-0.034	38	40.2	42.9	45.9	48.7
		0.336	-0.148364	-1.46852	-1.70968																		-0.035	7.722	74.4	67.2			-0.035	37.8	40	42.8	45.7	48.5
		0.337	-0.148129	-1.46764	-1.70811																		-0.036	7.7	74.1	67.1			-0.036	37.7	39.9	42.6	45.5	48.3
		0.338	-0.148285	-1.46411	-1.70889																		-0.037	7.678	73.9	67			-0.037	37.5	39.7	42.4	45.3	48.1
		0.339	-0.148052	-1.46499	-1.70968																		-0.038	7.656	73.6	66.9			-0.038	37.4	39.5	42.2	45.1	47.9
		0.34	-0.148052	-1.46323	-1.70968																		-0.039	7.634	73.3	66.9			-0.039	37.3	39.4	42.1	45	47.8
		0.341	-0.147819	-1.46146	-1.70968																		-0.04	7.612	73.1	66.8			-0.04	37.1	39.2	41.9	44.8	47.6
		0.342	-0.147896	-1.45969	-1.70811																		-0.041	7.59	72.9	66.7			-0.041	37	39.1	41.7	44.6	47.4
		0.343	-0.147663	-1.45705	-1.70889																		-0.042	7.568	72.6	66.6			-0.042	36.8	38.9	41.6	44.4	47.2
		0.344	-0.147428	-1.45616	-1.70732																		-0.043	7.546	72.3	66.5			-0.043	36.7	38.8	41.4	44.3	47
		0.345	-0.147507	-1.4544	-1.70654																		-0.044	7.524	72.1	66.4			-0.044	36.6	38.6	41.3	44.1	46.8
		0.346	-0.147117	-1.45175	-1.7034																		-0.045	7.502	71.9	66.3			-0.045	36.4	38.5	41.1	43.9	46.6
		0.347	-0.147039	-1.44999	-1.70026																		-0.046	7.48	71.6	66.3			-0.046	36.3	38.3	40.9	43.7	46.4
		0.348	-0.146727	-1.44646	-1.70026																		-0.047	7.458	71.4	66.2			-0.047	36.2	38.2	40.8	43.6	46.3
		0.349	-0.146727	-1.44557	-1.69791																		-0.048	7.436	71.1	66.1			-0.048	36.1	38.1	40.6	43.4	46.1
		0.35	-0.146416	-1.44293	-1.6932																		-0.049	7.414	70.9	66			-0.049	35.9	37.9	40.5	43.3	45.9
		0.351	-0.146025	-1.44116	-1.69006																		-0.05	7.392	70.7	65.9			-0.05	35.8	37.8	40.3	43.1	45.7
		0.352	-0.145871	-1.43851	-1.68614																		-0.051	7.37	70.4	65.9			-0.051	35.7	37.7	40.2	42.9	45.6
		0.353	-0.145559	-1.43675	-1.68378																		-0.052	7.348	70.2	65.8			-0.052	35.6	37.5	40	42.8	45.4
		0.354	-0.145325	-1.43322	-1.67829																		-0.053	7.326	70	65.7			-0.053	35.4	37.4	39.9	42.6	45.2
		0.355	-0.145091	-1.43322	-1.6728																		-0.054	7.326	69.7	65.6			-0.054	35.3	37.3	39.7	42.5	45.1
		0.356	-0.144701	-1.42969	-1.66888																		-0.055	7.304	69.5	65.5			-0.055	35.2	37.1	39.6	42.3	44.9
		0.357	-0.144468	-1.42528	-1.66495																		-0.056	7.282	69.3	65.4			-0.056	35.1	37	39.4	42.2	44.7
		0.358	-0.144077	-1.42439	-1.65789																		-0.057	7.26	69.1	65.3			-0.057	35	36.9	39.3	42	44.6
		0.359	-0.143688	-1.42175	-1.65397																		-0.058	7.238	68.9	65.2			-0.058	34.9	36.8	39.2	41.9	44.4
		0.36	-0.143455	-1.41822	-1.64769																		-0.059	7.216	68.7	65.1			-0.059	34.8	36.6	39	41.7	44.3
		0.361	-0.143065	-1.41733	-1.6422																		-0.06	7.194	68.4	65.1			-0.06	34.6	36.5	38.9	41.6	44.1
		0.362	-0.142597	-1.41292	-1.63671																		-0.061	7.172	68.2	65			-0.061	34.5	36.4	38.8	41.4	43.9
		0.363	-0.142208	-1.41027	-1.62965																		-0.062	7.15	68	64.9			-0.062	34.4	36.3	38.6	41.3	43.8
		0.364	-0.141896	-1.40763	-1.6218																		-0.063	7.15	67.8	64.8			-0.063	34.3	36.1	38.5	41.2	43.6
		0.365	-0.141351	-1.40145	-1.61631																		-0.064	7.128	67.6	64.7			-0.064	34.2	36	38.4	41	43.5
		0.366	-0.141039	-1.39968	-1.60846																		-0.065	7.106	67.4	64.6			-0.065	34.1	35.9	38.2	40.9	43.4
		0.367	-0.140649	-1.39527	-1.6014																		-0.066	7.084	67.2	64.5			-0.066	34	35.8	38.1	40.7	43.2
		0.368	-0.140181	-1.39351	-1.59277																		-0.067	7.062	67	64.4			-0.067	33.9	35.7	38	40.6	43.1
		0.369	-0.139715	-1.39086	-1.58728																		-0.068	7.04	66.8	64.3			-0.068	33.8	35.6	37.9	40.5	42.9
		0.37	-0.139247	-1.38733	-1.57943																		-0.069	7.018	66.6	64.3			-0.069	33.7	35.5	37.7	40.3	42.8
		0.371	-0.138701	-1.38468	-1.56923																		-0.07	7.018	66.4	64.2			-0.07	33.6	35.4	37.6	40.2	42.6
		0.372	-0.138312	-1.38027	-1.56138																		-0.071	6.996	66.2	64.1			-0.071	33.5	35.2	37.5	40.1	42.5
		0.373	-0.137767	-1.37762	-1.55354																		-0.072	6.974	66	64			-0.072	33.4	35.1	37.4	39.9	42.3
		0.374	-0.137221	-1.37497	-1.54569																		-0.073	6.952	65.8	63.9			-0.073	33.3	35	37.3	39.8	42.2
		0.375	-0.136675	-1.36968	-1.53785																		-0.074	6.93	65.6	63.8			-0.074	33.2	34.9	37.1	39.7	42.1
		0.376	-0.136208	-1.36703	-1.52843																		-0.075	6.908	65.5	63.7			-0.075	33.1	34.8	37	39.5	41.9
		0.377	-0.135507	-1.3635	-1.52215																		-0.076	6.908	65.3	63.6			-0.076	33	34.7	36.9	39.4	41.8
		0.378	-0.135039	-1.36085	-1.51195																		-0.077	6.886	65.1	63.5			-0.077	32.9	34.6	36.8	39.3	41.7
		0.379	-0.134572	-1.35732	-1.50018																		-0.078	6.864	64.9	63.5			-0.078	32.9	34.5	36.7	39.2	41.5
		0.38	-0.134104	-1.35379	-1.49391																		-0.079	6.842	64.7	63.4			-0.079	32.8	34.4	36.6	39	41.4
		0.381	-0.13348	-1.35026	-1.48371																		-0.08	6.82	64.6	63.3			-0.08	32.7	34.3	36.5	38.9	41.3
		0.382	-0.133013	-1.34673	-1.47586																		-0.081	6.82	64.4	63.2			-0.081	32.6	34.2	36.4	38.8	41.1
		0.383	-0.132312	-1.3432	-1.46645																		-0.082	6.798	64.2	63.1			-0.082	32.5	34.1	36.3	38.7	41
		0.384	-0.131767	-1.34055	-1.45546																		-0.083	6.776	64	63			-0.083	32.4	34	36.2	38.6	40.9
		0.385	-0.131221	-1.33526	-1.44683																		-0.084	6.754	63.9	62.9			-0.084	32.3	33.9	36.1	38.5	40.8
		0.386	-0.130597	-1.33085	-1.44134																		-0.085	6.732	63.7	62.8			-0.085	32.2	33.8	35.9	38.3	40.6
		0.387	-0.130208	-1.3282	-1.42878																		-0.086	6.732	63.5	62.7			-0.086	32.2	33.8	35.8	38.2	40.5
		0.388	-0.129428	-1.32555	-1.41858																		-0.087	6.71	63.4	62.6			-0.087	32.1	33.7	35.7	38.1	40.4
		0.389	-0.128883	-1.32026	-1.41074																		-0.088	6.688	63.2	62.6			-0.088	32	33.6	35.6	38	40.3
		0.39	-0.128181	-1.31849	-1.40211																		-0.089	6.666	63	62.5			-0.089	31.9	33.5	35.5	37.9	40.2
		0.391	-0.127636	-1.3132	-1.39426																		-0.09	6.666	62.9	62.4			-0.09	31.8	33.4	35.4	37.8	40
		0.392	-0.126935	-1.31143	-1.38249																		-0.091	6.644	62.7	62.3			-0.091	31.8	33.3	35.3	37.7	39.9
		0.393	-0.126468	-1.30702	-1.37543																		-0.092	6.622	62.5	62.2			-0.092	31.7	33.2	35.2	37.6	39.8
		0.394	-0.125844	-1.30437	-1.36445																		-0.093	6.6	62.4	62.1			-0.093	31.6	33.1	35.1	37.5	39.7
		0.395	-0.125299	-1.29908	-1.3566																		-0.094	6.6	62.2	62			-0.094	31.5	33.1	35.1	37.4	39.6
		0.396	-0.124675	-1.29555	-1.34797																		-0.095	6.578	62.1	61.9			-0.095	31.5	33	35	37.3	39.5
		0.397	-0.123975	-1.2929	-1.33855																		-0.096	6.556	61.9	61.9			-0.096	31.4	32.9	34.9	37.2	39.4
		0.398	-0.123351	-1.28849	-1.32835																		-0.097	6.556	61.8	61.8			-0.097	31.3	32.8	34.8	37.1	39.3
		0.399	-0.122805	-1.28584	-1.31894																		-0.098	6.534	61.6	61.7			-0.098	31.2	32.7	34.7	37	39.1
		0.4	-0.122181	-1.28143	-1.31188																		-0.099	6.512	61.5	61.6			-0.099	31.2	32.6	34.6	36.9	39
																							-0.1	6.49	61.3	61.5			-0.1	31.1	32.6	34.5	36.8	38.9
																							-0.101	6.49	61.2	61.4			-0.101	31	32.5	34.4	36.7	38.8
																							-0.102	6.468	61.1	61.3			-0.102	31	32.4	34.4	36.6	38.7
																							-0.103	6.446	60.9	61.2			-0.103	30.9	32.4	34.3	36.5	38.6
																							-0.104	6.446	60.8	61.2			-0.104	30.8	32.3	34.2	36.4	38.5
																							-0.105	6.424	60.6	61.1			-0.105	30.8	32.2	34.1	36.3	38.4
																							-0.106	6.402	60.5	61			-0.106	30.7	32.1	34	36.2	38.3
																							-0.107	6.402	60.4	60.9			-0.107	30.6	32	33.9	36.1	38.2
																							-0.108	6.38	60.2	60.8			-0.108	30.6	32	33.9	36.1	38.1
																							-0.109	6.358	60.1	60.7			-0.109	30.5	31.9	33.8	36	38
																							-0.11	6.358	60	60.6			-0.11	30.4	31.8	33.7	35.9	37.9
																							-0.111	6.336	59.8	60.5			-0.111	30.4	31.8	33.6	35.8	37.9
																							-0.112	6.314	59.7	60.4			-0.112	30.3	31.7	33.5	35.7	37.8
																							-0.113	6.314	59.6	60.3			-0.113	30.3	31.6	33.5	35.6	37.7
																							-0.114	6.292	59.4	60.3			-0.114	30.2	31.6	33.4	35.5	37.6
																							-0.115	6.27	59.3	60.2			-0.115	30.1	31.5	33.3	35.5	37.5
																							-0.116	6.27	59.2	60.1			-0.116	30.1	31.4	33.2	35.4	37.4
																							-0.117	6.248	59.1	60			-0.117	30	31.4	33.2	35.3	37.3
																							-0.118	6.226	59	59.9			-0.118	30	31.3	33.1	35.2	37.2
																							-0.119	6.226	58.8	59.8			-0.119	29.9	31.2	33	35.2	37.2
																							-0.12	6.204	58.7	59.7			-0.12	29.8	31.2	33	35.1	37.1
																							-0.121	6.182	58.6	59.6			-0.121	29.8	31.1	32.9	35	37
																							-0.122	6.182	58.5	59.6			-0.122	29.7	31.1	32.8	34.9	36.9
																							-0.123	6.16	58.4	59.5			-0.123	29.7	31	32.8	34.8	36.8
																							-0.124	6.16	58.3	59.4			-0.124	29.6	30.9	32.7	34.8	36.7
																							-0.125	6.138	58.2	59.3			-0.125	29.6	30.9	32.6	34.7	36.7
																							-0.126	6.116	58.1	59.2			-0.126	29.5	30.8	32.6	34.6	36.6
																							-0.127	6.116	58	59.1			-0.127	29.5	30.8	32.5	34.6	36.5
																							-0.128	6.094	57.8	59			-0.128	29.4	30.7	32.4	34.5	36.4
																							-0.129	6.094	57.8	59			-0.129	29.4	30.7	32.4	34.4	36.4
																							-0.13	6.072	57.6	58.9			-0.13	29.3	30.6	32.3	34.4	36.3
																							-0.131	6.072	57.5	58.8			-0.131	29.3	30.5	32.3	34.3	36.2
																							-0.132	6.05	57.4	58.7			-0.132	29.2	30.5	32.2	34.2	36.1
																							-0.133	6.028	57.3	58.6			-0.133	29.2	30.4	32.1	34.2	36.1
																							-0.134	6.028	57.2	58.5			-0.134	29.1	30.4	32.1	34.1	36
																							-0.135	6.006	57.2	58.5			-0.135	29.1	30.3	32	34	35.9
																							-0.136	6.006	57.1	58.4			-0.136	29.1	30.3	32	34	35.8
																							-0.137	5.984	57	58.3			-0.137	29	30.2	31.9	33.9	35.8
																							-0.138	5.962	56.9	58.2			-0.138	29	30.2	31.9	33.9	35.7
																							-0.139	5.962	56.8	58.1			-0.139	28.9	30.1	31.8	33.8	35.6
																							-0.14	5.94	56.7	58			-0.14	28.9	30.1	31.8	33.7	35.6
																							-0.141	5.94	56.6	57.9			-0.141	28.8	30	31.7	33.7	35.5
																							-0.142	5.918	56.5	57.9			-0.142	28.8	30	31.6	33.6	35.5
																							-0.143	5.918	56.4	57.8			-0.143	28.8	30	31.6	33.6	35.4
																							-0.144	5.896	56.4	57.7			-0.144	28.7	29.9	31.5	33.5	35.3
																							-0.145	5.896	56.3	57.6			-0.145	28.7	29.9	31.5	33.5	35.3
																							-0.146	5.874	56.2	57.5			-0.146	28.6	29.8	31.5	33.4	35.4
																							-0.147	5.874	56.1	57.5			-0.147	28.6	29.8	31.4	33.3	35.3
																							-0.148	5.852	56	57.4			-0.148	28.6	29.7	31.4	33.3	35.2
																							-0.149	5.852	56	57.3			-0.149	28.5	29.7	31.3	33.3	35.1
																							-0.15	5.83	55.9	57.2			-0.15	28.5	29.7	31.3	33.3	35.1
																							-0.151	5.83	55.8	57.1			-0.151	28.5	29.6	31.2	33.3	35
																							-0.152	5.808	55.7	57			-0.152	28.4	29.6	31.2	33.2	35
																							-0.153	5.808	55.7	57			-0.153	28.4	29.5	31.1	33.2	34.9
																							-0.154	5.786	55.6	56.9			-0.154	28.4	29.5	31.1	33.1	34.8
																							-0.155	5.786	55.5	56.8			-0.155	28.4	29.5	31	33.1	34.8
																							-0.156	5.764	55.5	56.7			-0.156	28.4	29.4	31	33	34.7
																							-0.157	5.764	55.4	56.6			-0.157	28.3	29.4	31	33	34.7
																							-0.158	5.742	55.3	56.6			-0.158	28.3	29.4	30.9	32.9	34.6
																							-0.159	5.742	55.3	56.5			-0.159	28.3	29.4	31	32.9	34.6
																							-0.16	5.72	55.2	56.4			-0.16	28.2	29.4	31	32.8	34.5
																							-0.161	5.72	55.1	56.3			-0.161	28.2	29.4	31	32.8	34.5
																							-0.162	5.698	55.1	56.2			-0.162	28.1	29.3	30.9	32.7	34.4
																							-0.163	5.698	55	56.2			-0.163	28.1	29.3	30.9	32.7	34.4
																							-0.164	5.676	55	56.1			-0.164	28.1	29.3	30.8	32.7	34.4
																							-0.165	5.676	54.9	56			-0.165	28.1	29.2	30.8	32.6	34.3
																							-0.166	5.654	54.9	55.9			-0.166	28	29.2	30.7	32.6	34.3
																							-0.167	5.654	54.8	55.9			-0.167	28	29.2	30.7	32.5	34.2
																							-0.168	5.632	54.8	55.8			-0.168	28	29.1	30.6	32.5	34.2
																							-0.169	5.632	54.7	55.7			-0.169	27.9	29.1	30.6	32.4	34.1
																							-0.17	5.632	54.7	55.6			-0.17	27.9	29.1	30.6	32.4	34.1
																							-0.171	5.61	54.6	55.5			-0.171	27.9	29	30.5	32.4	34
																							-0.172	5.61	54.6	55.5			-0.172	27.9	29	30.5	32.3	34
																							-0.173	5.588	54.5	55.4			-0.173	27.8	29	30.5	32.3	34
																							-0.174	5.588	54.5	55.3			-0.174	27.8	28.9	30.4	32.2	33.9
																							-0.175	5.588	54.4	55.2			-0.175	27.8	28.9	30.4	32.2	33.9
																							-0.176	5.566	54.4	55.2			-0.176	27.8	28.9	30.4	32.2	33.8
																							-0.177	5.566	54.4	55.1			-0.177	27.7	28.9	30.3	32.1	33.8
																							-0.178	5.544	54.3	55			-0.178	27.7	28.8	30.3	32.1	33.8
																							-0.179	5.544	54.3	54.9			-0.179	27.7	28.8	30.3	32.1	33.7
																							-0.18	5.522	54.3	54.9			-0.18	27.7	28.8	30.2	32	33.7
																							-0.181	5.522	54.2	54.8			-0.181	27.6	28.7	30.2	32	33.6
																							-0.182	5.522	54.2	54.7			-0.182	27.6	28.7	30.2	32	33.6
																							-0.183	5.5	54.2	54.6			-0.183	27.6	28.7	30.1	31.9	33.6
																							-0.184	5.5	54.1	54.6			-0.184	27.6	28.7	30.1	31.9	33.6
																							-0.185	5.478	54.1	54.5			-0.185	27.6	28.6	30.1	31.9	33.5
																							-0.186	5.478	54.1	54.4			-0.186	27.5	28.6	30.1	31.9	33.5
																							-0.187	5.478	54.1	54.4			-0.187	27.5	28.6	30	31.8	33.5
																							-0.188	5.456	54.1	54.3			-0.188	27.5	28.6	30	31.8	33.5
																							-0.189	5.456	54	54.2			-0.189	27.5	28.5	30	31.8	33.4
																							-0.19	5.434	54	54.1			-0.19	27.5	28.5	30	31.7	33.4
																							-0.191	5.434	54	54.1			-0.191	27.4	28.5	29.9	31.7	33.4
																							-0.192	5.434	54	54			-0.192	27.4	28.5	29.9	31.7	33.3
																							-0.193	5.412	54	53.9			-0.193	27.4	28.5	29.9	31.7	33.3
																							-0.194	5.412	53.9	53.9			-0.194	27.4	28.5	29.9	31.7	33.3
																							-0.195	5.39	53.9	53.8			-0.195	27.4	28.4	29.9	31.6	33.3
																							-0.196	5.39	53.9	53.7			-0.196	27.4	28.4	29.9	31.6	33.3
																							-0.197	5.39	53.9	53.6			-0.197	27.3	28.4	29.8	31.6	33.2
																							-0.198	5.368	53.9	53.6			-0.198	27.3	28.4	29.8	31.6	33.2
																							-0.199	5.368	53.9	53.5			-0.199	27.3	28.4	29.8	31.6	33.2
																							-0.2	5.368	53.9	53.4			-0.2	27.3	28.4	29.8	31.5	33.2
																							-0.201	5.346	53.9	53.4			-0.201	27.3	28.4	29.8	31.5	33.1
																							-0.202	5.346	53.9	53.3			-0.202	27.3	28.3	29.8	31.5	33.1
																							-0.203	5.346	53.9	53.2			-0.203	27.3	28.3	29.8	31.5	33.1
																							-0.204	5.324	53.9	53.2			-0.204	27.3	28.3	29.7	31.5	33.1
																							-0.205	5.324	53.9	53.1			-0.205	27.3	28.3	29.7	31.5	33.1
																							-0.206	5.324	53.9	53			-0.206	27.3	28.3	29.7	31.5	33
																							-0.207	5.302	53.9	53			-0.207	27.2	28.3	29.7	31.4	33
																							-0.208	5.302	53.9	52.9			-0.208	27.2	28.3	29.7	31.4	33
																							-0.209	5.302	53.9	52.8			-0.209	27.2	28.3	29.7	31.4	33
																							-0.21	5.28	53.9	52.7			-0.21	27.2	28.3	29.7	31.4	33
																							-0.211	5.28	53.9	52.7			-0.211	27.2	28.3	29.7	31.4	33
																							-0.212	5.28	54	52.6			-0.212	27.2	28.3	29.7	31.4	33
																							-0.213	5.258	54	52.6			-0.213	27.2	28.2	29.6	31.4	32.9
																							-0.214	5.258	54	52.5			-0.214	27.2	28.2	29.6	31.4	32.9
																							-0.215	5.258	54	52.4			-0.215	27.2	28.2	29.6	31.4	32.9
																							-0.216	5.236	54	52.4			-0.216	27.2	28.2	29.6	31.3	32.9
																							-0.217	5.236	54	52.3			-0.217	27.2	28.2	29.6	31.3	32.9
																							-0.218	5.236	54.1	52.2			-0.218	27.2	28.2	29.6	31.3	32.9
																							-0.219	5.236	54.1	52.2			-0.219	27.2	28.2	29.6	31.3	32.9
																							-0.22	5.214	54.1	52.1			-0.22	27.2	28.2	29.6	31.3	32.9
																							-0.221	5.214	54.1	52			-0.221	27.2	28.2	29.6	31.3	32.9
																							-0.222	5.214	54.2	52			-0.222	27.2	28.2	29.6	31.3	32.9
																							-0.223	5.214	54.2	51.9			-0.223	27.2	28.2	29.6	31.3	32.9
																							-0.224	5.192	54.2	51.9			-0.224	27.1	28.2	29.6	31.3	32.8
																							-0.225	5.192	54.3	51.8			-0.225	27.1	28.2	29.6	31.3	32.9
																							-0.226	5.192	54.3	51.7			-0.226	27.1	28.2	29.6	31.3	32.8
																							-0.227	5.17	54.3	51.6			-0.227	27.1	28.2	29.6	31.3	32.8
																							-0.228	5.17	54.4	51.6			-0.228	27.1	28.2	29.6	31.3	32.8
																							-0.229	5.17	54.4	51.5			-0.229	27.1	28.2	29.6	31.3	32.8
																							-0.23	5.17	54.4	51.5			-0.23	27.1	28.2	29.6	31.3	32.8
																							-0.231	5.148	54.5	51.4			-0.231	27.1	28.2	29.6	31.3	32.8
																							-0.232	5.148	54.5	51.3			-0.232	27.1	28.2	29.6	31.3	32.8
																							-0.233	5.148	54.5	51.3			-0.233	27.1	28.2	29.6	31.3	32.8
																							-0.234	5.148	54.6	51.2			-0.234	27.1	28.2	29.6	31.3	32.8
																							-0.235	5.148	54.6	51.2			-0.235	27.1	28.2	29.6	31.3	32.8
																							-0.236	5.126	54.7	51.1			-0.236	27.1	28.2	29.6	31.3	32.8
																							-0.237	5.126	54.7	51			-0.237	27.1	28.2	29.6	31.3	32.8
																							-0.238	5.126	54.8	51			-0.238	27.1	28.2	29.6	31.3	32.8
																							-0.239	5.126	54.8	50.9			-0.239	27.1	28.2	29.6	31.3	32.8
																							-0.24	5.104	54.9	50.9			-0.24	27.2	28.2	29.6	31.3	32.8
																							-0.241	5.104	54.9	50.8			-0.241	27.2	28.2	29.6	31.3	32.8
																							-0.242	5.104	55	50.7			-0.242	27.2	28.2	29.6	31.3	32.8
																							-0.243	5.104	55	50.7			-0.243	27.2	28.2	29.6	31.3	32.8
																							-0.244	5.104	55.1	50.6			-0.244	27.2	28.2	29.6	31.3	32.8
																							-0.245	5.082	55.1	50.6			-0.245	27.2	28.2	29.6	31.3	32.8
																							-0.246	5.082	55.2	50.5			-0.246	27.2	28.2	29.6	31.3	32.8
																							-0.247	5.082	55.2	50.4			-0.247	27.2	28.2	29.6	31.3	32.8
																							-0.248	5.082	55.3	50.4			-0.248	27.2	28.3	29.6	31.3	32.8
																							-0.249	5.082	55.3	50.3			-0.249	27.2	28.3	29.6	31.3	32.9
																							-0.25	5.06	55.4	50.3			-0.25	27.2	28.3	29.6	31.3	32.9
																							-0.251	5.06	55.4	50.2			-0.251	27.2	28.3	29.7	31.3	32.9
																							-0.252	5.06	55.5	50.1			-0.252	27.2	28.3	29.7	31.4	32.9
																							-0.253	5.06	55.6	50.1			-0.253	27.2	28.3	29.7	31.3	32.9
																							-0.254	5.06	55.6	50			-0.254	27.2	28.3	29.7	31.4	32.9
																							-0.255	5.038	55.7	50			-0.255	27.2	28.3	29.7	31.4	32.9
																							-0.256	5.038	55.7	49.9			-0.256	27.2	28.3	29.7	31.4	32.9
																							-0.257	5.038	55.8	49.8			-0.257	27.2	28.3	29.7	31.4	32.9
																							-0.258	5.038	55.9	49.8			-0.258	27.2	28.3	29.7	31.4	32.9
																							-0.259	5.038	55.9	49.7			-0.259	27.2	28.3	29.7	31.4	32.9
																							-0.26	5.038	56	49.7			-0.26	27.3	28.3	29.7	31.4	32.9
																							-0.261	5.016	56	49.6			-0.261	27.3	28.3	29.7	31.4	32.9
																							-0.262	5.016	56.1	49.6			-0.262	27.3	28.4	29.7	31.4	32.9
																							-0.263	5.016	56.1	49.5			-0.263	27.3	28.4	29.8	31.4	33
																							-0.264	5.016	56.2	49.4			-0.264	27.3	28.4	29.8	31.4	33
																							-0.265	5.016	56.3	49.4			-0.265	27.3	28.4	29.8	31.5	33
																							-0.266	5.016	56.3	49.3			-0.266	27.3	28.4	29.8	31.5	33
																							-0.267	4.994	56.4	49.3			-0.267	27.3	28.4	29.8	31.5	33
																							-0.268	4.994	56.4	49.2			-0.268	27.3	28.4	29.8	31.5	33
																							-0.269	4.994	56.5	49.2			-0.269	27.3	28.4	29.8	31.5	33
																							-0.27	4.994	56.6	49.1			-0.27	27.3	28.4	29.8	31.5	33
																							-0.271	4.994	56.6	49.1			-0.271	27.3	28.4	29.8	31.5	33
																							-0.272	4.994	56.7	49			-0.272	27.3	28.5	29.8	31.5	33
																							-0.273	4.972	56.7	48.9			-0.273	27.4	28.5	29.9	31.6	33.1
																							-0.274	4.972	56.8	48.9			-0.274	27.4	28.5	29.9	31.6	33.1
																							-0.275	4.972	56.8	48.8			-0.275	27.4	28.5	29.9	31.6	33.1
																							-0.276	4.972	56.9	48.8			-0.276	27.4	28.5	29.9	31.6	33.1
																							-0.277	4.972	56.9	48.7			-0.277	27.4	28.5	29.9	31.6	33.1
																							-0.278	4.972	57	48.7			-0.278	27.4	28.5	29.9	31.6	33.1
																							-0.279	4.972	57	48.6			-0.279	27.4	28.5	29.9	31.6	33.1
																							-0.28	4.972	57.1	48.6			-0.28	27.4	28.5	29.9	31.6	33.1
																							-0.281	4.972	57.1	48.5			-0.281	27.4	28.6	29.9	31.6	33.2
																							-0.282	4.95	57.1	48.5			-0.282	27.4	28.6	30	31.7	33.2
																							-0.283	4.95	57.2	48.4			-0.283	27.5	28.6	30	31.7	33.2
																							-0.284	4.95	57.2	48.4			-0.284	27.5	28.6	30	31.7	33.2
																							-0.285	4.95	57.3	48.3			-0.285	27.5	28.6	30	31.7	33.2
																							-0.286	4.95	57.3	48.3			-0.286	27.5	28.6	30	31.7	33.2
																							-0.287	4.95	57.3	48.2			-0.287	27.5	28.6	30	31.7	33.2
																							-0.288	4.95	57.4	48.2			-0.288	27.5	28.6	30	31.7	33.2
																							-0.289	4.95	57.4	48.1			-0.289	27.5	28.7	30	31.8	33.3
																							-0.29	4.95	57.4	48.1			-0.29	27.5	28.7	30.1	31.8	33.3
																							-0.291	4.928	57.5	48			-0.291	27.5	28.7	30.1	31.8	33.3
																							-0.292	4.928	57.5	48			-0.292	27.6	28.7	30.1	31.8	33.3
																							-0.293	4.928	57.5	47.9			-0.293	27.6	28.7	30.1	31.8	33.3
																							-0.294	4.928	57.6	47.9			-0.294	27.6	28.7	30.1	31.8	33.3
																							-0.295	4.928	57.6	47.8			-0.295	27.6	28.7	30.1	31.8	33.3
																							-0.296	4.928	57.6	47.7			-0.296	27.6	28.7	30.1	31.8	33.3
																							-0.297	4.928	57.6	47.7			-0.297	27.6	28.8	30.2	31.9	33.4
																							-0.298	4.928	57.6	47.7			-0.298	27.6	28.8	30.2	31.9	33.4
																							-0.299	4.928	57.7	47.6			-0.299	27.6	28.8	30.2	31.9	33.4
																							-0.3	4.928	57.7	47.6			-0.3	27.6	28.8	30.2	31.9	33.4
																							-0.301	4.928	57.7	47.5			-0.301	27.6	28.8	30.2	31.9	33.4
																							-0.302	4.928	57.7	47.4			-0.302	27.7	28.8	30.2	31.9	33.4
																							-0.303	4.928	57.7	47.4			-0.303	27.7	28.8	30.2	32	33.5
																							-0.304	4.928	57.7	47.3			-0.304	27.7	28.8	30.2	32	33.5
																							-0.305	4.928	57.7	47.3			-0.305	27.7	28.9	30.3	32	33.5
																							-0.306	4.906	57.7	47.3			-0.306	27.7	28.9	30.3	32	33.5
																							-0.307	4.906	57.7	47.2			-0.307	27.7	28.9	30.3	32	33.5
																							-0.308	4.906	57.7	47.1			-0.308	27.7	28.9	30.3	32	33.5
																							-0.309	4.906	57.7	47.1			-0.309	27.7	28.9	30.3	32	33.5
																							-0.31	4.906	57.7	47			-0.31	27.8	28.9	30.3	32.1	33.6
																							-0.311	4.906	57.7	47			-0.311	27.8	28.9	30.3	32.1	33.6
																							-0.312	4.906	57.7	46.9			-0.312	27.8	29	30.4	32.1	33.6
																							-0.313	4.906	57.7	46.9			-0.313	27.8	29	30.4	32.1	33.6
																							-0.314	4.906	57.7	46.9			-0.314	27.8	29	30.4	32.1	33.6
																							-0.315	4.906	57.7	46.8			-0.315	27.8	29	30.4	32.1	33.6
																							-0.316	4.906	57.7	46.8			-0.316	27.8	29	30.4	32.2	33.7
																							-0.317	4.906	57.6	46.7			-0.317	27.8	29	30.4	32.2	33.7
																							-0.318	4.906	57.6	46.7			-0.318	27.8	29	30.5	32.2	33.7
																							-0.319	4.906	57.6	46.6			-0.319	27.8	29	30.5	32.2	33.7
																							-0.32	4.906	57.6	46.6			-0.32	27.9	29.1	30.5	32.2	33.7
																							-0.321	4.906	57.6	46.5			-0.321	27.9	29.1	30.5	32.2	33.7
																							-0.322	4.906	57.6	46.5			-0.322	27.9	29.1	30.5	32.2	33.7
																							-0.323	4.906	57.6	46.4			-0.323	27.9	29.1	30.5	32.3	33.7
																							-0.324	4.906	57.5	46.4			-0.324	27.9	29.1	30.5	32.3	33.8
																							-0.325	4.906	57.5	46.3			-0.325	27.9	29.1	30.6	32.3	33.8
																							-0.326	4.906	57.5	46.3			-0.326	27.9	29.1	30.6	32.3	33.8
																							-0.327	4.906	57.5	46.2			-0.327	27.9	29.2	30.6	32.3	33.8
																							-0.328	4.906	57.4	46.2			-0.328	28	29.2	30.6	32.3	33.8
																							-0.329	4.906	57.4	46.1			-0.329	28	29.2	30.6	32.4	33.9
																							-0.33	4.906	57.4	46.1			-0.33	28	29.2	30.6	32.4	33.9
																							-0.331	4.906	57.4	46			-0.331	28	29.2	30.6	32.4	33.9
																							-0.332	4.906	57.4	46			-0.332	28	29.2	30.7	32.4	33.9
																							-0.333	4.906	57.3	45.9			-0.333	28	29.2	30.7	32.4	33.9
																							-0.334	4.906	57.3	45.9			-0.334	28	29.3	30.7	32.4	33.9
																							-0.335	4.906	57.3	45.9			-0.335	28.1	29.3	30.7	32.5	34
																							-0.336	4.906	57.2	45.8			-0.336	28.1	29.3	30.7	32.5	34
																							-0.337	4.906	57.2	45.8			-0.337	28.1	29.3	30.7	32.5	34
																							-0.338	4.906	57.2	45.7			-0.338	28.1	29.3	30.7	32.5	34
																							-0.339	4.906	57.2	45.7			-0.339	28.1	29.3	30.8	32.5	34
																							-0.34	4.906	57.1	45.6			-0.34	28.1	29.4	30.8	32.6	34
																							-0.341	4.906	57.1	45.6			-0.341	28.1	29.4	30.8	32.5	34
																							-0.342	4.906	57.1	45.5			-0.342	28.2	29.4	30.8	32.6	34.1
																							-0.343	4.928	57.1	45.5			-0.343	28.2	29.4	30.8	32.6	34.1
																							-0.344	4.928	57	45.4			-0.344	28.2	29.4	30.8	32.6	34.1
																							-0.345	4.928	57	45.4			-0.345	28.2	29.4	30.9	32.6	34.1
																							-0.346	4.928	57	45.4			-0.346	28.2	29.4	30.9	32.6	34.1
																							-0.347	4.928	56.9	45.3			-0.347	28.2	29.5	30.9	32.7	34.2
																							-0.348	4.928	56.9	45.3			-0.348	28.3	29.5	30.9	32.7	34.2
																							-0.349	4.928	56.9	45.2			-0.349	28.2	29.5	30.9	32.7	34.2
																							-0.35	4.928	56.9	45.2			-0.35	28.3	29.5	31	32.7	34.2
																							-0.351	4.928	56.8	45.1			-0.351	28.3	29.5	31	32.7	34.2
																							-0.352	4.928	56.8	45.1			-0.352	28.3	29.6	31	32.7	34.2
																							-0.353	4.928	56.8	45.1			-0.353	28.3	29.6	31	32.8	34.3
																							-0.354	4.928	56.8	45			-0.354	28.3	29.6	31	32.8	34.3
																							-0.355	4.928	56.8	45			-0.355	28.4	29.6	31	32.8	34.3
																							-0.356	4.95	56.7	44.9			-0.356	28.4	29.6	31.1	32.8	34.3
																							-0.357	4.95	56.7	44.9			-0.357	28.4	29.6	31.1	32.9	34.3
																							-0.358	4.95	56.7	44.9			-0.358	28.4	29.7	31.1	32.9	34.4
																							-0.359	4.95	56.7	44.8			-0.359	28.4	29.7	31.1	32.9	34.4
																							-0.36	4.95	56.6	44.8			-0.36	28.5	29.7	31.1	32.9	34.4
																							-0.361	4.95	56.6	44.7			-0.361	28.5	29.7	31.2	32.9	34.4
																							-0.362	4.95	56.6	44.7			-0.362	28.5	29.7	31.2	33	34.5
																							-0.363	4.95	56.6	44.6			-0.363	28.5	29.8	31.2	33	34.5
																							-0.364	4.972	56.5	44.6			-0.364	28.5	29.8	31.2	33	34.5
																							-0.365	4.972	56.5	44.6			-0.365	28.6	29.8	31.3	33	34.5
																							-0.366	4.972	56.5	44.5			-0.366	28.6	29.8	31.3	33.1	34.5
																							-0.367	4.972	56.5	44.5			-0.367	28.6	29.9	31.3	33.1	34.6
																							-0.368	4.972	56.5	44.4			-0.368	28.6	29.9	31.3	33.1	34.6
																							-0.369	4.972	56.4	44.4			-0.369	28.7	29.9	31.4	33.1	34.6
																							-0.37	4.972	56.4	44.4			-0.37	28.7	29.9	31.4	33.1	34.6
																							-0.371	4.994	56.4	44.3			-0.371	28.7	29.9	31.4	33.2	34.7
																							-0.372	4.994	56.4	44.3			-0.372	28.7	30	31.4	33.2	34.7
																							-0.373	4.994	56.4	44.2			-0.373	28.7	30	31.4	33.2	34.7
																							-0.374	4.994	56.4	44.2			-0.374	28.8	30	31.5	33.2	34.7
																							-0.375	4.994	56.3	44.2			-0.375	28.8	30.1	31.5	33.3	34.8
																							-0.376	4.994	56.3	44.1			-0.376	28.8	30.1	31.5	33.3	34.8
																							-0.377	5.016	56.3	44.1			-0.377	28.9	30.1	31.6	33.3	34.8
																							-0.378	5.016	56.3	44			-0.378	28.9	30.1	31.6	33.4	34.9
																							-0.379	5.016	56.3	44			-0.379	28.9	30.2	31.6	33.4	34.9
																							-0.38	5.016	56.3	44			-0.38	28.9	30.2	31.6	33.4	34.9
																							-0.381	5.016	56.2	43.9			-0.381	29	30.2	31.7	33.4	34.9
																							-0.382	5.038	56.2	43.9			-0.382	29	30.3	31.7	33.5	35
																							-0.383	5.038	56.2	43.9			-0.383	29	30.3	31.7	33.5	35
																							-0.384	5.038	56.2	43.8			-0.384	29	30.3	31.8	33.5	35
																							-0.385	5.038	56.2	43.8			-0.385	29.1	30.4	31.8	33.6	35.1
																							-0.386	5.038	56.2	43.7			-0.386	29.1	30.4	31.8	33.6	35.1
																							-0.387	5.06	56.1	43.7			-0.387	29.1	30.4	31.9	33.6	35.1
																							-0.388	5.06	56.1	43.7			-0.388	29.2	30.4	31.9	33.7	35.2
																							-0.389	5.06	56.1	43.6			-0.389	29.2	30.5	31.9	33.7	35.2
																							-0.39	5.06	56.1	43.6			-0.39	29.3	30.5	32	33.8	35.2
																							-0.391	5.082	56.1	43.6			-0.391	29.3	30.6	32	33.8	35.3
																							-0.392	5.082	56.1	43.5			-0.392	29.3	30.6	32	33.8	35.3
																							-0.393	5.082	56.1	43.5			-0.393	29.4	30.6	32.1	33.9	35.4
																							-0.394	5.082	56.1	43.4			-0.394	29.4	30.7	32.1	33.9	35.4
																							-0.395	5.104	56.1	43.4			-0.395	29.4	30.7	32.1	33.9	35.4
																							-0.396	5.104	56.1	43.4			-0.396	29.5	30.7	32.2	34	35.5
																							-0.397	5.104	56	43.3			-0.397	29.5	30.8	32.2	34	35.5
																							-0.398	5.126	56	43.3			-0.398	29.6	30.8	32.3	34.1	35.5
																							-0.399	5.126	56	43.3			-0.399	29.6	30.9	32.3	34.1	35.6
																							-0.4	5.126	56	43.2			-0.4	29.6	30.9	32.3	34.1	35.6
																							-0.401	5.126	56	43.2			-0.401	29.7	31	32.4	34.2	35.7
																							-0.402	5.148	56	43.1			-0.402	29.7	31	32.4	34.2	35.7
																							-0.403	5.148	56	43.1			-0.403	29.8	31	32.5	34.3	35.8
																							-0.404	5.148	56	43.1			-0.404	29.8	31.1	32.5	34.3	35.8
																							-0.405	5.17	56	43			-0.405	29.9	31.1	32.6	34.4	35.9
																							-0.406	5.17	56	43			-0.406	29.9	31.2	32.6	34.4	35.9
																							-0.407	5.17	56	43			-0.407	29.9	31.2	32.7	34.5	36
																							-0.408	5.192	56	42.9			-0.408	30	31.3	32.7	34.5	36
																							-0.409	5.192	56	42.9			-0.409	30	31.3	32.8	34.6	36.1
																							-0.41	5.192	56	42.9			-0.41	30.1	31.4	32.8	34.6	36.1
																							-0.411	5.214	56	42.8			-0.411	30.2	31.4	32.9	34.7	36.2
																							-0.412	5.214	56	42.8			-0.412	30.2	31.5	32.9	34.7	36.2
																							-0.413	5.214	56	42.8			-0.413	30.2	31.5	33	34.8	36.3
																							-0.414	5.236	56	42.7			-0.414	30.3	31.6	33	34.8	36.3
																							-0.415	5.236	56	42.7			-0.415	30.4	31.6	33.1	34.9	36.4
																							-0.416	5.236	56	42.7			-0.416	30.4	31.7	33.1	34.9	36.4
																							-0.417	5.258	56	42.6			-0.417	30.5	31.7	33.2	35	36.5
																							-0.418	5.258	56	42.6			-0.418	30.5	31.8	33.2	35.1	36.6
																							-0.419	5.28	56	42.6			-0.419	30.6	31.9	33.3	35.1	36.6
																							-0.42	5.28	56	42.5			-0.42	30.6	31.9	33.4	35.2	36.7
																							-0.421	5.28	56	42.5			-0.421	30.7	32	33.4	35.2	36.7
																							-0.422	5.302	56	42.5			-0.422	30.7	32	33.5	35.3	36.8
																							-0.423	5.302	56	42.4			-0.423	30.8	32.1	33.5	35.4	36.9
																							-0.424	5.324	56	42.4			-0.424	30.9	32.2	33.6	35.4	36.9
																							-0.425	5.324	56	42.4			-0.425	30.9	32.2	33.7	35.5	37
																							-0.426	5.324	56	42.3			-0.426	31	32.3	33.7	35.6	37.1
																							-0.427	5.346	56	42.3			-0.427	31.1	32.4	33.8	35.6	37.1
																							-0.428	5.346	56	42.3			-0.428	31.1	32.4	33.8	35.7	37.2
																							-0.429	5.368	56	42.2			-0.429	31.2	32.5	33.9	35.8	37.2
																							-0.43	5.368	56	42.2			-0.43	31.2	32.6	34	35.8	37.3
																							-0.431	5.39	56	42.2			-0.431	31.3	32.6	34	35.9	37.4
																							-0.432	5.39	56	42.1			-0.432	31.4	32.7	34.1	36	37.4
																							-0.433	5.412	56	42.1			-0.433	31.4	32.8	34.2	36	37.5
																							-0.434	5.412	56	42.1			-0.434	31.5	32.8	34.2	36.1	37.6
																							-0.435	5.434	56	42			-0.435	31.6	32.9	34.3	36.2	37.7
																							-0.436	5.434	56	42			-0.436	31.7	33	34.4	36.3	37.8
																							-0.437	5.434	56	42			-0.437	31.7	33	34.5	36.3	37.8
																							-0.438	5.456	56.1	41.9			-0.438	31.8	33.1	34.5	36.4	37.9
																							-0.439	5.456	56.1	41.9			-0.439	31.9	33.2	34.6	36.5	38
																							-0.44	5.478	56.1	41.9			-0.44	32	33.3	34.7	36.5	38
																							-0.441	5.5	56.1	41.9			-0.441	32	33.3	34.8	36.6	38.1
																							-0.442	5.5	56.1	41.8			-0.442	32.1	33.4	34.8	36.7	38.2
																							-0.443	5.522	56.1	41.8			-0.443	32.2	33.5	34.9	36.8	38.3
																							-0.444	5.522	56.1	41.8			-0.444	32.3	33.6	35	36.9	38.4
																							-0.445	5.544	56.1	41.7			-0.445	32.3	33.6	35.1	37	38.4
																							-0.446	5.544	56.1	41.7			-0.446	32.4	33.7	35.2	37	38.5
																							-0.447	5.566	56.1	41.7			-0.447	32.5	33.8	35.2	37.1	38.6
																							-0.448	5.566	56.1	41.7			-0.448	32.6	33.9	35.3	37.2	38.7
																							-0.449	5.588	56.1	41.6			-0.449	32.7	34	35.4	37.3	38.8
																							-0.45	5.588	56.2	41.6			-0.45	32.7	34.1	35.5	37.4	38.9
																							-0.451	5.61	56.2	41.6			-0.451	32.8	34.1	35.6	37.5	39
																							-0.452	5.61	56.2	41.5			-0.452	32.9	34.2	35.7	37.6	39.1
																							-0.453	5.632	56.2	41.5			-0.453	33	34.3	35.7	37.6	39.1
																							-0.454	5.654	56.2	41.5			-0.454	33.1	34.4	35.8	37.7	39.2
																							-0.455	5.654	56.2	41.4			-0.455	33.2	34.5	35.9	37.8	39.4
																							-0.456	5.676	56.2	41.4			-0.456	33.3	34.6	36	37.9	39.4
																							-0.457	5.676	56.2	41.4			-0.457	33.4	34.7	36.1	38	39.5
																							-0.458	5.698	56.2	41.4			-0.458	33.4	34.8	36.2	38.1	39.6
																							-0.459	5.72	56.3	41.3			-0.459	33.5	34.9	36.3	38.2	39.7
																							-0.46	5.72	56.3	41.3			-0.46	33.6	34.9	36.4	38.3	39.8
																							-0.461	5.742	56.3	41.3			-0.461	33.7	35	36.5	38.4	39.9
																							-0.462	5.764	56.3	41.3			-0.462	33.8	35.1	36.6	38.5	40
																							-0.463	5.764	56.3	41.2			-0.463	33.9	35.2	36.7	38.6	40.1
																							-0.464	5.786	56.3	41.2			-0.464	34	35.3	36.8	38.7	40.2
																							-0.465	5.808	56.3	41.2			-0.465	34.1	35.4	36.9	38.8	40.3
																							-0.466	5.808	56.3	41.1			-0.466	34.2	35.5	37	38.9	40.4
																							-0.467	5.83	56.4	41.1			-0.467	34.3	35.6	37.1	39	40.5
																							-0.468	5.852	56.4	41.1			-0.468	34.4	35.7	37.2	39.1	40.7
																							-0.469	5.852	56.4	41.1			-0.469	34.5	35.8	37.3	39.2	40.7
																							-0.47	5.874	56.4	41			-0.47	34.6	35.9	37.4	39.3	40.9
																							-0.471	5.896	56.4	41			-0.471	34.7	36	37.5	39.4	41
																							-0.472	5.896	56.4	41			-0.472	34.8	36.1	37.6	39.5	41.1
																							-0.473	5.918	56.4	41			-0.473	34.9	36.2	37.7	39.6	41.2
																							-0.474	5.94	56.4	41			-0.474	35	36.3	37.8	39.8	41.3
																							-0.475	5.94	56.5	40.9			-0.475	35.1	36.4	37.9	39.9	41.4
																							-0.476	5.962	56.5	40.9			-0.476	35.2	36.5	38	40	41.5
																							-0.477	5.984	56.5	40.9			-0.477	35.3	36.7	38.1	40.1	41.6
																							-0.478	6.006	56.5	40.9			-0.478	35.4	36.8	38.2	40.2	41.7
																							-0.479	6.006	56.5	40.8			-0.479	35.5	36.9	38.3	40.3	41.9
																							-0.48	6.028	56.5	40.8			-0.48	35.6	37	38.4	40.4	42
																							-0.481	6.05	56.5	40.8			-0.481	35.7	37.1	38.5	40.5	42.1
																							-0.482	6.072	56.6	40.7			-0.482	35.9	37.2	38.7	40.7	42.2
																							-0.483	6.072	56.6	40.7			-0.483	36	37.3	38.8	40.8	42.3
																							-0.484	6.094	56.6	40.7			-0.484	36.1	37.4	38.9	40.9	42.5
																							-0.485	6.116	56.6	40.7			-0.485	36.2	37.5	39	41	42.6
																							-0.486	6.138	56.6	40.7			-0.486	36.3	37.7	39.1	41.1	42.7
																							-0.487	6.16	56.6	40.6			-0.487	36.4	37.8	39.2	41.3	42.8
																							-0.488	6.16	56.6	40.6			-0.488	36.5	37.9	39.3	41.4	42.9
																							-0.489	6.182	56.7	40.6			-0.489	36.6	38	39.5	41.5	43.1
																							-0.49	6.204	56.7	40.6			-0.49	36.7	38.1	39.6	41.6	43.2
																							-0.491	6.226	56.7	40.5			-0.491	36.9	38.2	39.7	41.7	43.3
																							-0.492	6.248	56.7	40.5			-0.492	37	38.4	39.8	41.9	43.4
																							-0.493	6.248	56.7	40.5			-0.493	37.1	38.5	39.9	42	43.6
																							-0.494	6.27	56.7	40.5			-0.494	37.2	38.6	40.1	42.1	43.7
																							-0.495	6.292	56.7	40.4			-0.495	37.3	38.7	40.2	42.2	43.8
																							-0.496	6.314	56.7	40.4			-0.496	37.4	38.8	40.3	42.4	43.9
																							-0.497	6.336	56.8	40.4			-0.497	37.6	39	40.4	42.5	44.1
																							-0.498	6.358	56.8	40.4			-0.498	37.7	39.1	40.6	42.6	44.2
																							-0.499	6.38	56.8	40.3			-0.499	37.8	39.2	40.7	42.7	44.3
																							-0.5	6.402	56.8	40.3			-0.5	37.9	39.3	40.8	42.9	44.5
																							-0.501	6.402	56.8	40.3			-0.501	38	39.4	40.9	43	44.6
																							-0.502	6.424	56.8	40.3			-0.502	38.2	39.6	41.1	43.1	44.7
																							-0.503	6.446	56.8	40.3			-0.503	38.3	39.7	41.2	43.3	44.9
																							-0.504	6.468	56.9	40.2			-0.504	38.4	39.8	41.3	43.4	45
																							-0.505	6.49	56.9	40.2			-0.505	38.5	40	41.4	43.5	45.1
																							-0.506	6.512	56.9	40.2			-0.506	38.6	40.1	41.6	43.7	45.3
																							-0.507	6.534	56.9	40.2			-0.507	38.8	40.2	41.7	43.8	45.4
																							-0.508	6.556	56.9	40.2			-0.508	38.9	40.3	41.8	43.9	45.6
																							-0.509	6.578	56.9	40.1			-0.509	39	40.5	42	44.1	45.7
																							-0.51	6.6	56.9	40.1			-0.51	39.2	40.6	42.1	44.2	45.8
																							-0.511	6.622	57	40.1			-0.511	39.3	40.7	42.2	44.3	46
																							-0.512	6.644	57	40.1			-0.512	39.4	40.9	42.4	44.5	46.1
																							-0.513	6.666	57	40.1			-0.513	39.6	41	42.5	44.6	46.3
																							-0.514	6.688	57	40			-0.514	39.7	41.1	42.6	44.8	46.4
																							-0.515	6.71	57	40			-0.515	39.8	41.2	42.8	44.9	46.5
																							-0.516	6.732	57	40			-0.516	39.9	41.4	42.9	45	46.7
																							-0.517	6.754	57	40			-0.517	40.1	41.5	43	45.2	46.8
																							-0.518	6.776	57	40			-0.518	40.2	41.6	43.2	45.3	47
																							-0.519	6.798	57.1	39.9			-0.519	40.3	41.8	43.3	45.5	47.1
																							-0.52	6.82	57.1	39.9			-0.52	40.4	41.9	43.4	45.6	47.2
																							-0.521	6.842	57.1	39.9			-0.521	40.6	42	43.6	45.7	47.4
																							-0.522	6.864	57.1	39.9			-0.522	40.7	42.2	43.7	45.9	47.5
																							-0.523	6.886	57.1	39.9			-0.523	40.8	42.3	43.8	46	47.7
																							-0.524	6.908	57.1	39.9			-0.524	41	42.4	44	46.2	47.8
																							-0.525	6.93	57.1	39.8			-0.525	41.1	42.6	44.1	46.3	48
																							-0.526	6.952	57.1	39.8			-0.526	41.2	42.7	44.2	46.4	48.1
																							-0.527	6.974	57.2	39.8			-0.527	41.4	42.8	44.4	46.6	48.3
																							-0.528	6.996	57.2	39.8			-0.528	41.5	43	44.5	46.7	48.4
																							-0.529	7.018	57.2	39.7			-0.529	41.6	43.1	44.7	46.9	48.6
																							-0.53	7.04	57.2	39.7			-0.53	41.7	43.2	44.8	47	48.7
																							-0.531	7.084	57.2	39.7			-0.531	41.9	43.4	44.9	47.2	48.9
																							-0.532	7.106	57.2	39.7			-0.532	42	43.5	45.1	47.3	49
																							-0.533	7.128	57.2	39.7			-0.533	42.1	43.6	45.2	47.4	49.2
																							-0.534	7.15	57.2	39.7			-0.534	42.3	43.8	45.4	47.6	49.3
																							-0.535	7.172	57.3	39.6			-0.535	42.4	43.9	45.5	47.7	49.5
																							-0.536	7.194	57.3	39.6			-0.536	42.5	44	45.6	47.9	49.6
																							-0.537	7.216	57.3	39.6			-0.537	42.7	44.2	45.8	48	49.8
																							-0.538	7.26	57.3	39.6			-0.538	42.8	44.3	45.9	48.2	49.9
																							-0.539	7.282	57.3	39.6			-0.539	42.9	44.4	46	48.3	50.1
																							-0.54	7.304	57.3	39.6			-0.54	43	44.6	46.2	48.5	50.2
																							-0.541	7.326	57.3	39.6			-0.541	43.2	44.7	46.3	48.6	50.4
																							-0.542	7.348	57.3	39.5			-0.542	43.3	44.9	46.5	48.8	50.5
																							-0.543	7.37	57.3	39.5			-0.543	43.4	45	46.6	48.9	50.7
																							-0.544	7.414	57.3	39.5			-0.544	43.5	45.1	46.7	49.1	50.8
																							-0.545	7.436	57.4	39.5			-0.545	43.7	45.3	46.9	49.2	51
																							-0.546	7.458	57.4	39.5			-0.546	43.8	45.4	47	49.4	51.1
																							-0.547	7.48	57.4	39.4			-0.547	43.9	45.5	47.2	49.5	51.3
																							-0.548	7.502	57.4	39.4			-0.548	44	45.7	47.3	49.7	51.5
																							-0.549	7.524	57.4	39.4			-0.549	44.2	45.8	47.4	49.8	51.6
																							-0.55	7.568	57.4	39.4			-0.55	44.3	45.9	47.6	49.9	51.8
																							-0.551	7.59	57.4	39.4			-0.551	44.4	46.1	47.7	50.1	51.9
																							-0.552	7.612	57.4	39.4			-0.552	44.5	46.2	47.9	50.2	52.1
																							-0.553	7.634	57.4	39.4			-0.553	44.7	46.3	48	50.4	52.2
																							-0.554	7.678	57.4	39.4			-0.554	44.8	46.4	48.1	50.5	52.4
																							-0.555	7.7	57.5	39.3			-0.555	44.9	46.6	48.3	50.7	52.5
																							-0.556	7.722	57.5	39.3			-0.556	45.1	46.7	48.4	50.8	52.7
																							-0.557	7.744	57.5	39.3			-0.557	45.2	46.9	48.6	51	52.8
																							-0.558	7.788	57.5	39.3			-0.558	45.3	47	48.7	51.1	53
																							-0.559	7.81	57.5	39.3			-0.559	45.4	47.1	48.8	51.3	53.1
																							-0.56	7.832	57.5	39.3			-0.56	45.6	47.3	49	51.4	53.3
																							-0.561	7.876	57.5	39.3			-0.561	45.7	47.4	49.1	51.6	53.4
																							-0.562	7.898	57.5	39.3			-0.562	45.8	47.5	49.3	51.7	53.6
																							-0.563	7.92	57.5	39.2			-0.563	45.9	47.7	49.4	51.9	53.7
																							-0.564	7.942	57.5	39.2			-0.564	46	47.8	49.5	52	53.9
																							-0.565	7.986	57.5	39.2			-0.565	46.1	47.9	49.7	52.1	54
																							-0.566	8.008	57.6	39.2			-0.566	46.3	48	49.8	52.3	54.2
																							-0.567	8.03	57.6	39.2			-0.567	46.4	48.2	49.9	52.4	54.4
																							-0.568	8.074	57.6	39.2			-0.568	46.5	48.3	50.1	52.6	54.5
																							-0.569	8.096	57.6	39.2			-0.569	46.6	48.4	50.2	52.7	54.6
																							-0.57	8.118	57.6	39.2			-0.57	46.7	48.5	50.3	52.9	54.8
																							-0.571	8.162	57.6	39.1			-0.571	46.9	48.7	50.5	53	54.9
																							-0.572	8.184	57.6	39.1			-0.572	47	48.8	50.6	53.2	55.1
																							-0.573	8.206	57.6	39.1			-0.573	47.1	48.9	50.7	53.3	55.2
																							-0.574	8.25	57.6	39.1			-0.574	47.2	49.1	50.9	53.4	55.4
																							-0.575	8.272	57.6	39.1			-0.575	47.3	49.2	51	53.6	55.6
																							-0.576	8.294	57.6	39.1			-0.576	47.4	49.3	51.1	53.7	55.7
																							-0.577	8.338	57.6	39.1			-0.577	47.6	49.4	51.3	53.9	55.9
																							-0.578	8.36	57.6	39.1			-0.578	47.7	49.5	51.4	54	56
																							-0.579	8.382	57.6	39.1			-0.579	47.8	49.7	51.5	54.1	56.1
																							-0.58	8.426	57.6	39.1			-0.58	47.9	49.8	51.7	54.3	56.3
																							-0.581	8.448	57.6	39			-0.581	48	49.9	51.8	54.4	56.4
																							-0.582	8.492	57.7	39			-0.582	48.1	50	51.9	54.5	56.6
																							-0.583	8.514	57.7	39			-0.583	48.2	50.1	52	54.7	56.7
																							-0.584	8.536	57.7	39			-0.584	48.3	50.3	52.2	54.8	56.9
																							-0.585	8.58	57.7	39			-0.585	48.4	50.4	52.3	55	57
																							-0.586	8.602	57.7	39			-0.586	48.5	50.5	52.4	55.1	57.2
																							-0.587	8.624	57.7	39			-0.587	48.6	50.6	52.5	55.2	57.3
																							-0.588	8.668	57.7	39			-0.588	48.7	50.7	52.7	55.4	57.5
																							-0.589	8.69	57.7	39			-0.589	48.8	50.8	52.8	55.5	57.6
																							-0.59	8.734	57.7	39			-0.59	48.9	50.9	52.9	55.6	57.7
																							-0.591	8.756	57.7	39			-0.591	49	51.1	53	55.8	57.9
																							-0.592	8.8	57.7	39			-0.592	49.1	51.2	53.2	55.9	58
																							-0.593	8.822	57.7	39			-0.593	49.2	51.3	53.3	56	58.2
																							-0.594	8.844	57.7	39			-0.594	49.3	51.4	53.4	56.2	58.3
																							-0.595	8.888	57.7	38.9			-0.595	49.4	51.5	53.5	56.3	58.4
																							-0.596	8.91	57.7	38.9			-0.596	49.5	51.6	53.6	56.4	58.6
																							-0.597	8.954	57.7	38.9			-0.597	49.6	51.7	53.7	56.5	58.7
																							-0.598	8.976	57.7	38.9			-0.598	49.7	51.8	53.9	56.7	58.8
																							-0.599	8.998	57.7	38.9			-0.599	49.8	51.9	54	56.8	59
																							-0.6	8.888	56.4	38.6			-0.6	48.5	50.8	52.9	54	56.1
																							-0.599	8.602	53.6	38.1			-0.599	45.4	47.4	49.4	50.5	52.4
																							-0.598	8.492	52.6	38			-0.598	43.8	45.6	47.4	49	50.7
																							-0.597	8.426	52	37.9			-0.597	42.7	44.4	46.1	47.8	49.5
																							-0.596	8.338	51.5	37.8			-0.596	41.8	43.5	45.1	46.8	48.5
																							-0.595	8.294	51.1	37.8			-0.595	41	42.7	44.2	46	47.6
																							-0.594	8.228	50.7	37.7			-0.594	40.3	41.9	43.4	45.2	46.8
																							-0.593	8.184	50.4	37.6			-0.593	39.7	41.2	42.7	44.5	46
																							-0.592	8.118	50.1	37.6			-0.592	39.1	40.6	42.1	43.8	45.3
																							-0.591	8.074	49.8	37.5			-0.591	38.5	40	41.4	43.2	44.6
																							-0.59	8.03	49.5	37.5			-0.59	37.9	39.4	40.8	42.5	44
																							-0.589	7.986	49.2	37.4			-0.589	37.4	38.9	40.3	42	43.4
																							-0.588	7.92	48.9	37.4			-0.588	36.9	38.4	39.7	41.4	42.8
																							-0.587	7.876	48.7	37.3			-0.587	36.5	37.9	39.2	40.9	42.3
																							-0.586	7.832	48.4	37.3			-0.586	36	37.4	38.7	40.4	41.7
																							-0.585	7.788	48.2	37.2			-0.585	35.6	36.9	38.2	39.8	41.2
																							-0.584	7.744	48	37.1			-0.584	35.2	36.5	37.8	39.4	40.7
																							-0.583	7.7	47.7	37.1			-0.583	34.7	36.1	37.3	38.9	40.2
																							-0.582	7.656	47.5	37			-0.582	34.3	35.6	36.9	38.4	39.7
																							-0.581	7.612	47.3	37			-0.581	34	35.2	36.5	38	39.3
																							-0.58	7.568	47.1	36.9			-0.58	33.6	34.8	36	37.6	38.8
																							-0.579	7.546	46.9	36.9			-0.579	33.2	34.5	35.7	37.2	38.4
																							-0.578	7.502	46.7	36.8			-0.578	32.9	34.1	35.3	36.8	38
																							-0.577	7.458	46.5	36.8			-0.577	32.6	33.7	34.9	36.4	37.6
																							-0.576	7.414	46.3	36.7			-0.576	32.2	33.4	34.5	36	37.2
																							-0.575	7.37	46.1	36.7			-0.575	31.9	33	34.2	35.6	36.8
																							-0.574	7.348	45.9	36.7			-0.574	31.6	32.7	33.8	35.2	36.4
																							-0.573	7.304	45.8	36.6			-0.573	31.3	32.4	33.5	34.9	36.1
																							-0.572	7.26	45.6	36.6			-0.572	31	32.1	33.1	34.5	35.7
																							-0.571	7.216	45.4	36.5			-0.571	30.7	31.7	32.8	34.2	35.3
																							-0.57	7.194	45.3	36.5			-0.57	30.4	31.4	32.5	33.9	35
																							-0.569	7.15	45.1	36.4			-0.569	30.1	31.1	32.2	33.5	34.6
																							-0.568	7.106	44.9	36.4			-0.568	29.8	30.9	31.9	33.2	34.3
																							-0.567	7.062	44.8	36.3			-0.567	29.5	30.6	31.6	32.9	34
																							-0.566	7.04	44.6	36.3			-0.566	29.3	30.3	31.3	32.6	33.7
																							-0.565	6.996	44.5	36.2			-0.565	29	30	31	32.3	33.4
																							-0.564	6.952	44.3	36.2			-0.564	28.8	29.7	30.7	32	33
																							-0.563	6.93	44.2	36.1			-0.563	28.5	29.5	30.4	31.7	32.7
																							-0.562	6.886	44	36.1			-0.562	28.3	29.2	30.1	31.4	32.4
																							-0.561	6.842	43.9	36.1			-0.561	28	29	29.9	31.1	32.1
																							-0.56	6.82	43.7	36			-0.56	27.8	28.7	29.6	30.9	31.9
																							-0.559	6.776	43.6	36			-0.559	27.6	28.5	29.4	30.6	31.6
																							-0.558	6.754	43.5	35.9			-0.558	27.3	28.2	29.1	30.4	31.3
																							-0.557	6.71	43.4	35.9			-0.557	27.1	28	28.9	30.1	31
																							-0.556	6.688	43.2	35.8			-0.556	26.9	27.8	28.6	29.8	30.8
																							-0.555	6.644	43.1	35.8			-0.555	26.7	27.6	28.4	29.6	30.5
																							-0.554	6.622	43	35.8			-0.554	26.5	27.3	28.2	29.4	30.3
																							-0.553	6.578	42.8	35.7			-0.553	26.3	27.1	27.9	29.1	30
																							-0.552	6.556	42.7	35.7			-0.552	26.1	26.9	27.7	28.9	29.8
																							-0.551	6.512	42.6	35.6			-0.551	25.9	26.7	27.5	28.6	29.5
																							-0.55	6.49	42.5	35.6			-0.55	25.7	26.5	27.3	28.4	29.3
																							-0.549	6.446	42.3	35.6			-0.549	25.5	26.3	27.1	28.2	29.1
																							-0.548	6.424	42.2	35.5			-0.548	25.3	26.1	26.8	28	28.8
																							-0.547	6.38	42.1	35.5			-0.547	25.1	25.9	26.6	27.8	28.6
																							-0.546	6.358	42	35.4			-0.546	24.9	25.7	26.4	27.5	28.4
																							-0.545	6.314	41.9	35.4			-0.545	24.7	25.5	26.2	27.3	28.1
																							-0.544	6.292	41.8	35.4			-0.544	24.6	25.3	26	27.1	27.9
																							-0.543	6.248	41.7	35.3			-0.543	24.4	25.1	25.8	26.9	27.7
																							-0.542	6.226	41.6	35.3			-0.542	24.2	24.9	25.7	26.7	27.5
																							-0.541	6.204	41.4	35.2			-0.541	24	24.7	25.5	26.5	27.3
																							-0.54	6.16	41.3	35.2			-0.54	23.8	24.6	25.3	26.3	27.1
																							-0.539	6.138	41.2	35.1			-0.539	23.7	24.4	25.1	26.1	26.9
																							-0.538	6.116	41.1	35.1			-0.538	23.5	24.2	24.9	25.9	26.7
																							-0.537	6.072	41	35.1			-0.537	23.3	24	24.7	25.7	26.5
																							-0.536	6.05	40.9	35			-0.536	23.2	23.9	24.5	25.6	26.3
																							-0.535	6.028	40.8	35			-0.535	23	23.7	24.4	25.4	26.1
																							-0.534	5.984	40.7	35			-0.534	22.9	23.5	24.2	25.2	25.9
																							-0.533	5.962	40.6	34.9			-0.533	22.7	23.4	24	25	25.7
																							-0.532	5.94	40.5	34.9			-0.532	22.6	23.2	23.8	24.8	25.6
																							-0.531	5.896	40.4	34.8			-0.531	22.4	23	23.7	24.7	25.4
																							-0.53	5.874	40.3	34.8			-0.53	22.3	22.9	23.5	24.5	25.2
																							-0.529	5.852	40.2	34.8			-0.529	22.1	22.7	23.4	24.3	25
																							-0.528	5.83	40.1	34.7			-0.528	22	22.6	23.2	24.2	24.9
																							-0.527	5.786	40	34.7			-0.527	21.8	22.4	23	24	24.7
																							-0.526	5.764	39.9	34.7			-0.526	21.7	22.3	22.9	23.8	24.5
																							-0.525	5.742	39.8	34.6			-0.525	21.6	22.1	22.7	23.7	24.4
																							-0.524	5.72	39.7	34.6			-0.524	21.4	22	22.6	23.5	24.2
																							-0.523	5.676	39.6	34.6			-0.523	21.3	21.9	22.4	23.4	24
																							-0.522	5.654	39.6	34.5			-0.522	21.1	21.7	22.3	23.2	23.8
																							-0.521	5.632	39.5	34.5			-0.521	21	21.6	22.1	23	23.7
																							-0.52	5.61	39.4	34.4			-0.52	20.9	21.4	22	22.9	23.5
																							-0.519	5.588	39.3	34.4			-0.519	20.7	21.3	21.9	22.8	23.4
																							-0.518	5.544	39.2	34.4			-0.518	20.6	21.2	21.7	22.6	23.2
																							-0.517	5.522	39.1	34.3			-0.517	20.5	21	21.6	22.5	23.1
																							-0.516	5.5	39	34.3			-0.516	20.4	20.9	21.4	22.3	22.9
																							-0.515	5.478	38.9	34.3			-0.515	20.3	20.8	21.3	22.2	22.8
																							-0.514	5.456	38.8	34.2			-0.514	20.1	20.6	21.2	22	22.6
																							-0.513	5.434	38.8	34.2			-0.513	20	20.5	21	21.9	22.5
																							-0.512	5.39	38.7	34.2			-0.512	19.9	20.4	20.9	21.7	22.3
																							-0.511	5.368	38.6	34.1			-0.511	19.8	20.3	20.8	21.6	22.2
																							-0.51	5.346	38.5	34.1			-0.51	19.6	20.1	20.7	21.5	22.1
																							-0.509	5.324	38.4	34.1			-0.509	19.5	20	20.5	21.4	21.9
																							-0.508	5.302	38.3	34			-0.508	19.4	19.9	20.4	21.2	21.8
																							-0.507	5.28	38.3	34			-0.507	19.3	19.8	20.3	21.1	21.7
																							-0.506	5.258	38.2	34			-0.506	19.2	19.7	20.2	21	21.5
																							-0.505	5.236	38.1	33.9			-0.505	19.1	19.5	20	20.8	21.4
																							-0.504	5.214	38	33.9			-0.504	19	19.4	19.9	20.7	21.3
																							-0.503	5.192	37.9	33.9			-0.503	18.9	19.3	19.8	20.6	21.1
																							-0.502	5.148	37.9	33.8			-0.502	18.8	19.2	19.7	20.5	21
																							-0.501	5.126	37.8	33.8			-0.501	18.7	19.1	19.6	20.4	20.9
																							-0.5	5.104	37.7	33.8			-0.5	18.5	19	19.5	20.2	20.8
																							-0.499	5.082	37.6	33.7			-0.499	18.5	18.9	19.4	20.1	20.6
																							-0.498	5.06	37.6	33.7			-0.498	18.3	18.8	19.2	20	20.5
																							-0.497	5.038	37.5	33.7			-0.497	18.2	18.7	19.1	19.9	20.4
																							-0.496	5.016	37.4	33.6			-0.496	18.1	18.6	19	19.8	20.3
																							-0.495	4.994	37.3	33.6			-0.495	18	18.5	18.9	19.7	20.2
																							-0.494	4.972	37.3	33.6			-0.494	18	18.4	18.8	19.5	20
																							-0.493	4.95	37.2	33.6			-0.493	17.9	18.3	18.7	19.4	19.9
																							-0.492	4.928	37.1	33.5			-0.492	17.7	18.2	18.6	19.3	19.8
																							-0.491	4.906	37	33.5			-0.491	17.7	18.1	18.5	19.2	19.7
																							-0.49	4.884	36.9	33.4			-0.49	17.6	18	18.4	19.1	19.6
																							-0.489	4.862	36.9	33.4			-0.489	17.5	17.9	18.3	19	19.5
																							-0.488	4.84	36.8	33.4			-0.488	17.4	17.8	18.2	18.9	19.4
																							-0.487	4.818	36.7	33.4			-0.487	17.3	17.7	18.1	18.8	19.3
																							-0.486	4.796	36.7	33.3			-0.486	17.2	17.6	18	18.7	19.2
																							-0.485	4.796	36.6	33.3			-0.485	17.1	17.5	17.9	18.6	19.1
																							-0.484	4.774	36.5	33.3			-0.484	17	17.4	17.8	18.5	18.9
																							-0.483	4.752	36.4	33.2			-0.483	16.9	17.3	17.7	18.4	18.8
																							-0.482	4.73	36.4	33.2			-0.482	16.9	17.2	17.6	18.3	18.8
																							-0.481	4.708	36.3	33.2			-0.481	16.8	17.1	17.5	18.2	18.6
																							-0.48	4.686	36.2	33.1			-0.48	16.7	17	17.4	18.1	18.5
																							-0.479	4.664	36.2	33.1			-0.479	16.6	16.9	17.3	18	18.4
																							-0.478	4.642	36.1	33.1			-0.478	16.5	16.9	17.3	17.9	18.3
																							-0.477	4.62	36	33			-0.477	16.4	16.8	17.2	17.8	18.3
																							-0.476	4.598	35.9	33			-0.476	16.3	16.7	17.1	17.7	18.1
																							-0.475	4.576	35.9	33			-0.475	16.3	16.6	17	17.6	18.1
																							-0.474	4.576	35.8	33			-0.474	16.2	16.5	16.9	17.6	18
																							-0.473	4.554	35.7	32.9			-0.473	16.1	16.4	16.8	17.5	17.9
																							-0.472	4.532	35.7	32.9			-0.472	16	16.4	16.7	17.4	17.8
																							-0.471	4.51	35.6	32.9			-0.471	15.9	16.3	16.6	17.3	17.7
																							-0.47	4.488	35.5	32.8			-0.47	15.9	16.2	16.6	17.2	17.6
																							-0.469	4.466	35.5	32.8			-0.469	15.8	16.1	16.5	17.1	17.5
																							-0.468	4.444	35.4	32.8			-0.468	15.7	16	16.4	17	17.4
																							-0.467	4.444	35.3	32.8			-0.467	15.6	16	16.3	16.9	17.3
																							-0.466	4.422	35.3	32.7			-0.466	15.6	15.9	16.2	16.9	17.2
																							-0.465	4.4	35.2	32.7			-0.465	15.5	15.8	16.2	16.8	17.1
																							-0.464	4.378	35.1	32.7			-0.464	15.4	15.7	16.1	16.7	17.1
																							-0.463	4.356	35.1	32.6			-0.463	15.3	15.6	16	16.6	17
																							-0.462	4.334	35	32.6			-0.462	15.3	15.6	15.9	16.5	16.9
																							-0.461	4.334	34.9	32.6			-0.461	15.2	15.5	15.8	16.5	16.8
																							-0.46	4.312	34.9	32.6			-0.46	15.1	15.4	15.8	16.4	16.7
																							-0.459	4.29	34.8	32.5			-0.459	15.1	15.4	15.7	16.3	16.7
																							-0.458	4.268	34.7	32.5			-0.458	15	15.3	15.6	16.2	16.6
																							-0.457	4.246	34.7	32.5			-0.457	14.9	15.2	15.5	16.1	16.5
																							-0.456	4.246	34.6	32.4			-0.456	14.9	15.1	15.5	16.1	16.4
																							-0.455	4.224	34.5	32.4			-0.455	14.8	15.1	15.4	16	16.3
																							-0.454	4.202	34.5	32.4			-0.454	14.7	15	15.3	15.9	16.2
																							-0.453	4.18	34.4	32.4			-0.453	14.7	14.9	15.3	15.8	16.2
																							-0.452	4.18	34.3	32.3			-0.452	14.6	14.9	15.2	15.7	16.1
																							-0.451	4.158	34.3	32.3			-0.451	14.5	14.8	15.1	15.7	16
																							-0.45	4.136	34.2	32.3			-0.45	14.5	14.7	15.1	15.6	15.9
																							-0.449	4.114	34.2	32.2			-0.449	14.4	14.7	15	15.5	15.9
																							-0.448	4.114	34.1	32.2			-0.448	14.3	14.6	14.9	15.5	15.8
																							-0.447	4.092	34	32.2			-0.447	14.3	14.5	14.8	15.4	15.7
																							-0.446	4.07	34	32.2			-0.446	14.2	14.5	14.8	15.3	15.6
																							-0.445	4.048	33.9	32.1			-0.445	14.2	14.4	14.7	15.3	15.6
																							-0.444	4.048	33.8	32.1			-0.444	14.1	14.3	14.6	15.2	15.5
																							-0.443	4.026	33.8	32.1			-0.443	14.1	14.3	14.6	15.1	15.4
																							-0.442	4.004	33.7	32.1			-0.442	14	14.2	14.5	15.1	15.4
																							-0.441	3.982	33.7	32			-0.441	13.9	14.2	14.5	15	15.3
																							-0.44	3.982	33.6	32			-0.44	13.9	14.1	14.4	14.9	15.2
																							-0.439	3.96	33.5	32			-0.439	13.8	14	14.3	14.9	15.2
																							-0.438	3.938	33.5	32			-0.438	13.8	14	14.3	14.8	15.1
																							-0.437	3.938	33.4	31.9			-0.437	13.7	13.9	14.2	14.7	15
																							-0.436	3.916	33.4	31.9			-0.436	13.6	13.9	14.1	14.7	14.9
																							-0.435	3.894	33.3	31.9			-0.435	13.6	13.8	14.1	14.6	14.9
																							-0.434	3.894	33.2	31.8			-0.434	13.5	13.8	14	14.5	14.8
																							-0.433	3.872	33.2	31.8			-0.433	13.5	13.7	14	14.5	14.8
																							-0.432	3.85	33.1	31.8			-0.432	13.4	13.6	13.9	14.4	14.7
																							-0.431	3.85	33	31.8			-0.431	13.4	13.6	13.9	14.3	14.6
																							-0.43	3.828	33	31.7			-0.43	13.3	13.5	13.8	14.3	14.6
																							-0.429	3.806	32.9	31.7			-0.429	13.3	13.5	13.7	14.2	14.5
																							-0.428	3.806	32.9	31.7			-0.428	13.2	13.4	13.7	14.2	14.4
																							-0.427	3.784	32.8	31.7			-0.427	13.2	13.4	13.6	14.1	14.4
																							-0.426	3.762	32.7	31.6			-0.426	13.1	13.3	13.6	14.1	14.3
																							-0.425	3.762	32.7	31.6			-0.425	13.1	13.3	13.5	14	14.2
																							-0.424	3.74	32.6	31.6			-0.424	13	13.2	13.5	13.9	14.2
																							-0.423	3.718	32.6	31.6			-0.423	13	13.2	13.4	13.9	14.1
																							-0.422	3.718	32.5	31.5			-0.422	12.9	13.1	13.4	13.8	14.1
																							-0.421	3.696	32.5	31.5			-0.421	12.9	13	13.3	13.8	14
																							-0.42	3.674	32.4	31.5			-0.42	12.8	13	13.2	13.7	14
																							-0.419	3.674	32.3	31.5			-0.419	12.8	13	13.2	13.7	13.9
																							-0.418	3.652	32.3	31.4			-0.418	12.7	12.9	13.1	13.6	13.8
																							-0.417	3.652	32.2	31.4			-0.417	12.7	12.8	13.1	13.5	13.8
																							-0.416	3.63	32.2	31.4			-0.416	12.6	12.8	13	13.5	13.7
																							-0.415	3.608	32.1	31.4			-0.415	12.6	12.7	13	13.4	13.7
																							-0.414	3.608	32	31.3			-0.414	12.5	12.7	12.9	13.4	13.6
																							-0.413	3.586	32	31.3			-0.413	12.5	12.7	12.9	13.3	13.6
																							-0.412	3.564	31.9	31.3			-0.412	12.4	12.6	12.8	13.3	13.5
																							-0.411	3.564	31.9	31.3			-0.411	12.4	12.6	12.8	13.2	13.5
																							-0.41	3.542	31.8	31.2			-0.41	12.3	12.5	12.7	13.2	13.4
																							-0.409	3.542	31.7	31.2			-0.409	12.3	12.4	12.7	13.1	13.3
																							-0.408	3.52	31.7	31.2			-0.408	12.2	12.4	12.6	13.1	13.3
																							-0.407	3.498	31.6	31.2			-0.407	12.2	12.4	12.6	13	13.2
																							-0.406	3.498	31.6	31.1			-0.406	12.2	12.3	12.5	13	13.2
																							-0.405	3.476	31.5	31.1			-0.405	12.1	12.3	12.5	12.9	13.1
																							-0.404	3.476	31.4	31.1			-0.404	12.1	12.2	12.4	12.9	13.1
																							-0.403	3.454	31.4	31.1			-0.403	12	12.2	12.4	12.8	13
																							-0.402	3.454	31.3	31			-0.402	12	12.1	12.3	12.8	13
																							-0.401	3.432	31.3	31			-0.401	12	12.1	12.3	12.7	12.9
																							-0.4	3.41	31.2	31			-0.4	11.9	12.1	12.3	12.7	12.9
																							-0.399	3.41	31.2	31			-0.399	11.9	12	12.2	12.6	12.8
																							-0.398	3.388	31.1	30.9			-0.398	11.8	12	12.2	12.6	12.8
																							-0.397	3.388	31	30.9			-0.397	11.8	11.9	12.1	12.5	12.7
																							-0.396	3.366	31	30.9			-0.396	11.8	11.9	12.1	12.5	12.7
																							-0.395	3.366	30.9	30.9			-0.395	11.7	11.9	12	12.4	12.6
																							-0.394	3.344	30.9	30.8			-0.394	11.7	11.8	12	12.4	12.6
																							-0.393	3.344	30.8	30.8			-0.393	11.6	11.8	12	12.3	12.5
																							-0.392	3.322	30.8	30.8			-0.392	11.6	11.7	11.9	12.3	12.5
																							-0.391	3.322	30.7	30.8			-0.391	11.6	11.7	11.9	12.2	12.4
																							-0.39	3.3	30.6	30.7			-0.39	11.5	11.6	11.8	12.2	12.4
																							-0.389	3.3	30.6	30.7			-0.389	11.5	11.6	11.8	12.2	12.3
																							-0.388	3.278	30.5	30.7			-0.388	11.4	11.6	11.7	12.1	12.3
																							-0.387	3.278	30.5	30.7			-0.387	11.4	11.5	11.7	12.1	12.2
																							-0.386	3.256	30.4	30.7			-0.386	11.4	11.5	11.7	12	12.2
																							-0.385	3.256	30.4	30.6			-0.385	11.3	11.4	11.6	12	12.1
																							-0.384	3.234	30.3	30.6			-0.384	11.3	11.4	11.6	11.9	12.1
																							-0.383	3.234	30.3	30.6			-0.383	11.2	11.4	11.5	11.9	12.1
																							-0.382	3.212	30.2	30.6			-0.382	11.2	11.3	11.5	11.8	12
																							-0.381	3.212	30.1	30.5			-0.381	11.2	11.3	11.4	11.8	12
																							-0.38	3.19	30.1	30.5			-0.38	11.1	11.2	11.4	11.8	11.9
																							-0.379	3.19	30	30.5			-0.379	11.1	11.2	11.4	11.7	11.9
																							-0.378	3.168	30	30.5			-0.378	11.1	11.2	11.3	11.7	11.8
																							-0.377	3.168	29.9	30.4			-0.377	11	11.1	11.3	11.6	11.8
																							-0.376	3.146	29.9	30.4			-0.376	11	11.1	11.3	11.6	11.8
																							-0.375	3.146	29.8	30.4			-0.375	11	11.1	11.2	11.6	11.7
																							-0.374	3.124	29.8	30.4			-0.374	10.9	11	11.2	11.5	11.7
																							-0.373	3.124	29.7	30.3			-0.373	10.9	11	11.1	11.5	11.6
																							-0.372	3.102	29.6	30.3			-0.372	10.9	10.9	11.1	11.4	11.6
																							-0.371	3.102	29.6	30.3			-0.371	10.8	10.9	11.1	11.4	11.5
																							-0.37	3.08	29.5	30.3			-0.37	10.8	10.9	11	11.3	11.5
																							-0.369	3.08	29.5	30.3			-0.369	10.7	10.8	11	11.3	11.4
																							-0.368	3.08	29.4	30.2			-0.368	10.7	10.8	10.9	11.3	11.4
																							-0.367	3.058	29.4	30.2			-0.367	10.7	10.8	10.9	11.2	11.4
																							-0.366	3.058	29.3	30.2			-0.366	10.7	10.7	10.9	11.2	11.3
																							-0.365	3.036	29.3	30.1			-0.365	10.6	10.7	10.8	11.2	11.3
																							-0.364	3.036	29.2	30.1			-0.364	10.6	10.6	10.8	11.1	11.2
																							-0.363	3.014	29.2	30.1			-0.363	10.6	10.6	10.8	11.1	11.2
																							-0.362	3.014	29.1	30.1			-0.362	10.5	10.6	10.7	11	11.2
																							-0.361	2.992	29	30.1			-0.361	10.5	10.6	10.7	11	11.1
																							-0.36	2.992	29	30			-0.36	10.5	10.5	10.6	11	11.1
																							-0.359	2.992	28.9	30			-0.359	10.4	10.5	10.6	10.9	11
																							-0.358	2.97	28.9	30			-0.358	10.4	10.4	10.6	10.9	11
																							-0.357	2.97	28.8	30			-0.357	10.4	10.4	10.5	10.8	11
																							-0.356	2.948	28.8	29.9			-0.356	10.3	10.4	10.5	10.8	10.9
																							-0.355	2.948	28.7	29.9			-0.355	10.3	10.4	10.5	10.8	10.9
																							-0.354	2.948	28.7	29.9			-0.354	10.3	10.3	10.4	10.7	10.8
																							-0.353	2.926	28.6	29.9			-0.353	10.2	10.3	10.4	10.7	10.8
																							-0.352	2.926	28.6	29.8			-0.352	10.2	10.3	10.4	10.7	10.8
																							-0.351	2.904	28.5	29.8			-0.351	10.2	10.2	10.3	10.6	10.7
																							-0.35	2.904	28.5	29.8			-0.35	10.2	10.2	10.3	10.6	10.7
																							-0.349	2.904	28.4	29.8			-0.349	10.1	10.2	10.3	10.5	10.7
																							-0.348	2.882	28.3	29.8			-0.348	10.1	10.1	10.2	10.5	10.6
																							-0.347	2.882	28.3	29.7			-0.347	10.1	10.1	10.2	10.5	10.6
																							-0.346	2.86	28.2	29.7			-0.346	10	10.1	10.2	10.4	10.5
																							-0.345	2.86	28.2	29.7			-0.345	10	10	10.1	10.4	10.5
																							-0.344	2.86	28.1	29.7			-0.344	9.98	10	10.1	10.4	10.5
																							-0.343	2.838	28.1	29.6			-0.343	9.94	9.96	10.1	10.3	10.4
																							-0.342	2.838	28	29.6			-0.342	9.92	9.94	10	10.3	10.4
																							-0.341	2.816	28	29.6			-0.341	9.89	9.91	10	10.3	10.3
																							-0.34	2.816	27.9	29.6			-0.34	9.86	9.87	9.96	10.2	10.3
																							-0.339	2.816	27.9	29.5			-0.339	9.83	9.85	9.93	10.2	10.3
																							-0.338	2.794	27.8	29.5			-0.338	9.8	9.81	9.9	10.2	10.2
																							-0.337	2.794	27.8	29.5			-0.337	9.77	9.78	9.86	10.1	10.2
																							-0.336	2.794	27.7	29.5			-0.336	9.75	9.76	9.84	10.1	10.2
																							-0.335	2.772	27.7	29.5			-0.335	9.72	9.72	9.8	10.1	10.1
																							-0.334	2.772	27.6	29.4			-0.334	9.69	9.7	9.77	10	10.1
																							-0.333	2.772	27.6	29.4			-0.333	9.67	9.67	9.74	9.99	10.1
																							-0.332	2.75	27.5	29.4			-0.332	9.64	9.63	9.71	9.95	10
																							-0.331	2.75	27.5	29.4			-0.331	9.62	9.61	9.68	9.92	9.99
																							-0.33	2.75	27.4	29.3			-0.33	9.58	9.58	9.65	9.9	9.97
																							-0.329	2.728	27.3	29.3			-0.329	9.56	9.55	9.61	9.84	9.91
																							-0.328	2.728	27.3	29.3			-0.328	9.53	9.52	9.59	9.83	9.89
																							-0.327	2.728	27.2	29.3			-0.327	9.5	9.49	9.55	9.79	9.86
																							-0.326	2.706	27.2	29.3			-0.326	9.48	9.46	9.53	9.75	9.81
																							-0.325	2.706	27.1	29.2			-0.325	9.45	9.43	9.5	9.73	9.8
																							-0.324	2.684	27.1	29.2			-0.324	9.42	9.4	9.46	9.69	9.75
																							-0.323	2.684	27	29.2			-0.323	9.4	9.38	9.44	9.66	9.72
																							-0.322	2.684	27	29.2			-0.322	9.37	9.35	9.41	9.63	9.69
																							-0.321	2.662	26.9	29.1			-0.321	9.35	9.33	9.37	9.59	9.65
																							-0.32	2.662	26.9	29.1			-0.32	9.33	9.3	9.35	9.57	9.63
																							-0.319	2.662	26.8	29.1			-0.319	9.3	9.27	9.32	9.54	9.59
																							-0.318	2.662	26.8	29.1			-0.318	9.27	9.24	9.29	9.5	9.55
																							-0.317	2.64	26.7	29			-0.317	9.25	9.22	9.26	9.48	9.53
																							-0.316	2.64	26.7	29			-0.316	9.22	9.18	9.23	9.44	9.49
																							-0.315	2.64	26.6	29			-0.315	9.2	9.16	9.21	9.41	9.46
																							-0.314	2.64	26.6	29			-0.314	9.17	9.13	9.17	9.38	9.43
																							-0.313	2.618	26.5	29			-0.313	9.14	9.1	9.14	9.34	9.39
																							-0.312	2.618	26.5	28.9			-0.312	9.13	9.08	9.12	9.33	9.37
																							-0.311	2.618	26.4	28.9			-0.311	9.1	9.05	9.09	9.29	9.33
																							-0.31	2.596	26.4	28.9			-0.31	9.07	9.03	9.07	9.26	9.29
																							-0.309	2.596	26.3	28.9			-0.309	9.06	9	9.04	9.24	9.28
																							-0.308	2.596	26.3	28.8			-0.308	9.03	8.97	9	9.19	9.23
																							-0.307	2.574	26.2	28.8			-0.307	8.99	8.94	8.97	9.16	9.19
																							-0.306	2.574	26.2	28.8			-0.306	8.97	8.92	8.95	9.14	9.18
																							-0.305	2.574	26.1	28.8			-0.305	8.95	8.89	8.92	9.1	9.13
																							-0.304	2.574	26.1	28.7			-0.304	8.94	8.87	8.9	9.08	9.12
																							-0.303	2.552	26	28.7			-0.303	8.9	8.85	8.87	9.06	9.09
																							-0.302	2.552	26	28.7			-0.302	8.88	8.82	8.84	9.02	9.04
																							-0.301	2.552	25.9	28.7			-0.301	8.86	8.8	8.82	9	9.03
																							-0.3	2.53	25.9	28.6			-0.3	8.84	8.77	8.78	8.96	8.98
																							-0.299	2.53	25.8	28.6			-0.299	8.81	8.75	8.76	8.94	8.96
																							-0.298	2.53	25.8	28.6			-0.298	8.79	8.72	8.74	8.91	8.93
																							-0.297	2.53	25.7	28.6			-0.297	8.76	8.69	8.71	8.87	8.89
																							-0.296	2.508	25.7	28.5			-0.296	8.75	8.67	8.69	8.86	8.88
																							-0.295	2.508	25.6	28.5			-0.295	8.72	8.64	8.65	8.83	8.84
																							-0.294	2.508	25.6	28.5			-0.294	8.7	8.62	8.63	8.79	8.81
																							-0.293	2.508	25.5	28.5			-0.293	8.67	8.6	8.6	8.77	8.78
																							-0.292	2.486	25.5	28.5			-0.292	8.65	8.57	8.57	8.74	8.76
																							-0.291	2.486	25.4	28.4			-0.291	8.63	8.55	8.55	8.71	8.72
																							-0.29	2.486	25.4	28.4			-0.29	8.6	8.52	8.52	8.69	8.7
																							-0.289	2.486	25.3	28.4			-0.289	8.58	8.5	8.49	8.65	8.66
																							-0.288	2.464	25.3	28.4			-0.288	8.56	8.47	8.47	8.63	8.64
																							-0.287	2.464	25.2	28.3			-0.287	8.54	8.45	8.44	8.6	8.61
																							-0.286	2.464	25.2	28.3			-0.286	8.52	8.42	8.42	8.57	8.57
																							-0.285	2.464	25.2	28.3			-0.285	8.5	8.4	8.39	8.55	8.56
																							-0.284	2.442	25.1	28.3			-0.284	8.47	8.37	8.36	8.52	8.52
																							-0.283	2.442	25.1	28.3			-0.283	8.45	8.36	8.34	8.49	8.49
																							-0.282	2.442	25	28.2			-0.282	8.42	8.33	8.32	8.46	8.47
																							-0.281	2.442	25	28.2			-0.281	8.4	8.3	8.29	8.43	8.42
																							-0.28	2.42	24.9	28.2			-0.28	8.38	8.28	8.27	8.41	8.41
																							-0.279	2.42	24.9	28.2			-0.279	8.36	8.25	8.24	8.39	8.38
																							-0.278	2.42	24.8	28.1			-0.278	8.34	8.23	8.21	8.35	8.34
																							-0.277	2.42	24.8	28.1			-0.277	8.33	8.21	8.19	8.33	8.33
																							-0.276	2.398	24.7	28.1			-0.276	8.29	8.18	8.16	8.29	8.29
																							-0.275	2.398	24.7	28.1			-0.275	8.27	8.16	8.14	8.27	8.26
																							-0.274	2.398	24.6	28			-0.274	8.25	8.13	8.11	8.25	8.24
																							-0.273	2.398	24.6	28			-0.273	8.23	8.11	8.08	8.21	8.2
																							-0.272	2.398	24.5	28			-0.272	8.21	8.09	8.06	8.2	8.18
																							-0.271	2.376	24.5	28			-0.271	8.18	8.06	8.03	8.16	8.15
																							-0.27	2.376	24.4	28			-0.27	8.16	8.04	8.01	8.13	8.11
																							-0.269	2.376	24.4	27.9			-0.269	8.14	8.02	7.99	8.12	8.1
																							-0.268	2.376	24.4	27.9			-0.268	8.11	7.99	7.96	8.08	8.06
																							-0.267	2.376	24.3	27.9			-0.267	8.1	7.98	7.94	8.05	8.04
																							-0.266	2.354	24.3	27.9			-0.266	8.07	7.95	7.91	8.03	8.02
																							-0.265	2.354	24.2	27.8			-0.265	8.05	7.93	7.89	8	7.98
																							-0.264	2.354	24.2	27.8			-0.264	8.03	7.91	7.87	7.99	7.96
																							-0.263	2.354	24.1	27.8			-0.263	8.01	7.88	7.84	7.96	7.93
																							-0.262	2.332	24.1	27.8			-0.262	7.99	7.86	7.82	7.92	7.9
																							-0.261	2.332	24	27.7			-0.261	7.98	7.84	7.79	7.9	7.88
																							-0.26	2.332	24	27.7			-0.26	7.94	7.81	7.76	7.88	7.85
																							-0.259	2.332	23.9	27.7			-0.259	7.93	7.79	7.75	7.85	7.82
																							-0.258	2.332	23.9	27.7			-0.258	7.91	7.77	7.72	7.83	7.8
																							-0.257	2.332	23.8	27.7			-0.257	7.88	7.74	7.69	7.8	7.76
																							-0.256	2.31	23.8	27.6			-0.256	7.87	7.72	7.67	7.77	7.74
																							-0.255	2.31	23.7	27.6			-0.255	7.84	7.69	7.64	7.74	7.72
																							-0.254	2.31	23.7	27.6			-0.254	7.82	7.67	7.62	7.71	7.68
																							-0.253	2.31	23.7	27.6			-0.253	7.8	7.65	7.59	7.7	7.66
																							-0.252	2.31	23.6	27.5			-0.252	7.77	7.63	7.57	7.67	7.63
																							-0.251	2.288	23.6	27.5			-0.251	7.76	7.61	7.55	7.64	7.61
																							-0.25	2.288	23.5	27.5			-0.25	7.74	7.58	7.52	7.62	7.58
																							-0.249	2.288	23.5	27.5			-0.249	7.72	7.56	7.5	7.58	7.55
																							-0.248	2.288	23.4	27.5			-0.248	7.71	7.54	7.48	7.57	7.53
																							-0.247	2.288	23.4	27.4			-0.247	7.67	7.52	7.45	7.54	7.5
																							-0.246	2.266	23.3	27.4			-0.246	7.66	7.49	7.43	7.51	7.47
																							-0.245	2.266	23.3	27.4			-0.245	7.64	7.47	7.4	7.49	7.45
																							-0.244	2.266	23.2	27.4			-0.244	7.61	7.45	7.38	7.46	7.42
																							-0.243	2.266	23.2	27.3			-0.243	7.59	7.43	7.36	7.44	7.4
																							-0.242	2.266	23.2	27.3			-0.242	7.57	7.41	7.33	7.41	7.37
																							-0.241	2.266	23.1	27.3			-0.241	7.55	7.38	7.31	7.38	7.33
																							-0.24	2.244	23.1	27.3			-0.24	7.53	7.36	7.29	7.37	7.31
																							-0.239	2.244	23	27.3			-0.239	7.5	7.34	7.26	7.34	7.29
																							-0.238	2.244	23	27.2			-0.238	7.48	7.31	7.24	7.3	7.25
																							-0.237	2.244	22.9	27.2			-0.237	7.47	7.29	7.21	7.29	7.24
																							-0.236	2.244	22.9	27.2			-0.236	7.44	7.26	7.18	7.26	7.21
																							-0.235	2.244	22.8	27.2			-0.235	7.42	7.25	7.17	7.23	7.18
																							-0.234	2.222	22.8	27.1			-0.234	7.41	7.23	7.14	7.22	7.16
																							-0.233	2.222	22.7	27.1			-0.233	7.38	7.2	7.11	7.17	7.11
																							-0.232	2.222	22.7	27.1			-0.232	7.36	7.18	7.1	7.16	7.11
																							-0.231	2.222	22.6	27.1			-0.231	7.34	7.15	7.07	7.14	7.08
																							-0.23	2.222	22.6	27			-0.23	7.32	7.13	7.05	7.1	7.04
																							-0.229	2.222	22.5	27			-0.229	7.3	7.11	7.02	7.08	7.03
																							-0.228	2.222	22.5	27			-0.228	7.28	7.08	6.99	7.05	6.99
																							-0.227	2.2	22.4	27			-0.227	7.26	7.07	6.98	7.03	6.97
																							-0.226	2.2	22.4	26.9			-0.226	7.24	7.04	6.95	7.01	6.94
																							-0.225	2.2	22.3	26.9			-0.225	7.21	7.02	6.92	6.97	6.91
																							-0.224	2.1978	22.3	26.9			-0.224	7.2	7	6.9	6.96	6.9
																							-0.223	2.1934	22.2	26.9			-0.223	7.17	6.97	6.87	6.92	6.86
																							-0.222	2.1912	22.2	26.8			-0.222	7.15	6.96	6.85	6.9	6.83
																							-0.221	2.189	22.1	26.8			-0.221	7.13	6.93	6.83	6.88	6.81
																							-0.22	2.1846	22	26.8			-0.22	7.11	6.9	6.8	6.85	6.78
																							-0.219	2.1824	22	26.8			-0.219	7.09	6.89	6.78	6.83	6.76
																							-0.218	2.178	21.9	26.8			-0.218	7.07	6.86	6.76	6.81	6.73
																							-0.217	2.1758	21.9	26.7			-0.217	7.04	6.84	6.73	6.77	6.69
																							-0.216	2.1714	21.8	26.7			-0.216	7.03	6.82	6.71	6.75	6.68
																							-0.215	2.1692	21.8	26.7			-0.215	7	6.79	6.68	6.73	6.65
																							-0.214	2.1648	21.7	26.7			-0.214	6.98	6.77	6.66	6.69	6.62
																							-0.213	2.1626	21.6	26.6			-0.213	6.97	6.75	6.64	6.67	6.6
																							-0.212	2.1604	21.6	26.6			-0.212	6.94	6.73	6.6	6.64	6.57
																							-0.211	2.156	21.5	26.6			-0.211	6.92	6.7	6.59	6.62	6.54
																							-0.21	2.1538	21.4	26.6			-0.21	6.9	6.68	6.56	6.59	6.52
																							-0.209	2.1494	21.4	26.5			-0.209	6.87	6.65	6.53	6.56	6.48
																							-0.208	2.1472	21.3	26.5			-0.208	6.86	6.63	6.51	6.54	6.46
																							-0.207	2.145	21.2	26.5			-0.207	6.83	6.61	6.48	6.52	6.43
																							-0.206	2.1406	21.2	26.5			-0.206	6.81	6.59	6.46	6.49	6.4
																							-0.205	2.1384	21.1	26.4			-0.205	6.79	6.56	6.43	6.46	6.38
																							-0.204	2.1362	21	26.4			-0.204	6.77	6.54	6.4	6.43	6.34
																							-0.203	2.1318	21	26.4			-0.203	6.74	6.52	6.38	6.4	6.32
																							-0.202	2.1296	20.9	26.4			-0.202	6.72	6.49	6.36	6.38	6.3
																							-0.201	2.1274	20.8	26.3			-0.201	6.7	6.46	6.33	6.35	6.26
																							-0.2	2.123	20.7	26.3			-0.2	6.68	6.44	6.31	6.33	6.24
																							-0.199	2.1208	20.7	26.3			-0.199	6.65	6.41	6.28	6.3	6.22
																							-0.198	2.1186	20.6	26.3			-0.198	6.63	6.39	6.26	6.27	6.18
																							-0.197	2.1142	20.5	26.3			-0.197	6.61	6.37	6.23	6.25	6.16
																							-0.196	2.112	20.4	26.2			-0.196	6.59	6.34	6.2	6.22	6.13
																							-0.195	2.1098	20.4	26.2			-0.195	6.57	6.32	6.19	6.19	6.11
																							-0.194	2.1076	20.3	26.2			-0.194	6.54	6.3	6.16	6.17	6.07
																							-0.193	2.1032	20.2	26.1			-0.193	6.52	6.27	6.13	6.13	6.03
																							-0.192	2.101	20.2	26.1			-0.192	6.5	6.25	6.11	6.11	6.02
																							-0.191	2.0988	20.1	26.1			-0.191	6.47	6.22	6.08	6.09	5.99
																							-0.19	2.0966	20	26.1			-0.19	6.45	6.2	6.05	6.04	5.94
																							-0.189	2.0922	19.9	26			-0.189	6.43	6.18	6.02	6.03	5.93
																							-0.188	2.09	19.8	26			-0.188	6.4	6.15	5.99	5.99	5.89
																							-0.187	2.0878	19.8	26			-0.187	6.38	6.13	5.97	5.97	5.86
																							-0.186	2.0834	19.7	26			-0.186	6.35	6.1	5.94	5.94	5.84
																							-0.185	2.0812	19.6	26			-0.185	6.33	6.07	5.91	5.9	5.79
																							-0.184	2.079	19.5	25.9			-0.184	6.31	6.05	5.89	5.89	5.78
																							-0.183	2.0768	19.5	25.9			-0.183	6.28	6.02	5.85	5.85	5.74
																							-0.182	2.0724	19.4	25.9			-0.182	6.26	5.99	5.83	5.81	5.71
																							-0.181	2.0702	19.3	25.8			-0.181	6.24	5.97	5.8	5.79	5.69
																							-0.18	2.0658	19.2	25.8			-0.18	6.21	5.93	5.77	5.76	5.64
																							-0.179	2.0658	19.2	25.8			-0.179	6.19	5.91	5.75	5.73	5.62
																							-0.178	2.0614	19.1	25.8			-0.178	6.16	5.88	5.71	5.7	5.59
																							-0.177	2.0592	19	25.7			-0.177	6.13	5.85	5.68	5.66	5.54
																							-0.176	2.057	18.9	25.7			-0.176	6.11	5.83	5.65	5.64	5.52
																							-0.175	2.0548	18.9	25.7			-0.175	6.08	5.79	5.62	5.6	5.49
																							-0.174	2.0526	18.8	25.7			-0.174	6.05	5.77	5.59	5.56	5.44
																							-0.173	2.0504	18.7	25.6			-0.173	6.03	5.74	5.56	5.54	5.41
																							-0.172	2.046	18.6	25.6			-0.172	6	5.71	5.53	5.5	5.38
																							-0.171	2.0438	18.6	25.6			-0.171	5.97	5.68	5.5	5.47	5.35
																							-0.17	2.0416	18.5	25.6			-0.17	5.94	5.65	5.46	5.44	5.31
																							-0.169	2.0372	18.4	25.5			-0.169	5.91	5.62	5.43	5.39	5.27
																							-0.168	2.0372	18.4	25.5			-0.168	5.89	5.59	5.4	5.37	5.24
																							-0.167	2.0328	18.3	25.5			-0.167	5.85	5.55	5.36	5.33	5.2
																							-0.166	2.0306	18.2	25.5			-0.166	5.83	5.52	5.33	5.29	5.16
																							-0.165	2.0284	18.2	25.4			-0.165	5.8	5.5	5.3	5.26	5.14
																							-0.164	2.024	18.1	25.4			-0.164	5.77	5.46	5.26	5.23	5.09
																							-0.163	2.0218	18	25.4			-0.163	5.74	5.43	5.23	5.19	5.05
																							-0.162	2.0196	18	25.4			-0.162	5.71	5.4	5.2	5.16	5.03
																							-0.161	2.0152	17.9	25.3			-0.161	5.68	5.37	5.16	5.11	4.98
																							-0.16	2.013	17.8	25.3			-0.16	5.65	5.34	5.13	5.09	4.95
																							-0.159	2.0108	17.7	25.3			-0.159	5.62	5.3	5.09	5.05	4.91
																							-0.158	2.0086	17.7	25.2			-0.158	5.59	5.27	5.06	5.01	4.87
																							-0.157	2.0064	17.6	25.2			-0.157	5.56	5.24	5.03	4.98	4.84
																							-0.156	2.002	17.5	25.2			-0.156	5.53	5.2	4.99	4.95	4.8
																							-0.155	1.9998	17.5	25.2			-0.155	5.5	5.18	4.97	4.9	4.77
																							-0.154	1.9976	17.4	25.1			-0.154	5.47	5.14	4.93	4.87	4.73
																							-0.153	1.9932	17.3	25.1			-0.153	5.44	5.11	4.89	4.83	4.69
																							-0.152	1.991	17.3	25.1			-0.152	5.41	5.08	4.86	4.8	4.66
																							-0.151	1.9888	17.2	25			-0.151	5.38	5.05	4.83	4.77	4.62
																							-0.15	1.9866	17.1	25			-0.15	5.35	5.02	4.8	4.73	4.58
																							-0.149	1.9844	17.1	25			-0.149	5.33	4.99	4.77	4.71	4.55
																							-0.148	1.98	17	25			-0.148	5.3	4.95	4.73	4.67	4.52
																							-0.147	1.9778	16.9	24.9			-0.147	5.27	4.93	4.71	4.63	4.48
																							-0.146	1.9756	16.8	24.9			-0.146	5.25	4.9	4.67	4.6	4.45
																							-0.145	1.9712	16.8	24.9			-0.145	5.21	4.87	4.64	4.56	4.4
																							-0.144	1.969	16.7	24.8			-0.144	5.19	4.84	4.62	4.54	4.38
																							-0.143	1.9668	16.6	24.8			-0.143	5.16	4.81	4.58	4.51	4.35
																							-0.142	1.9646	16.5	24.8			-0.142	5.14	4.79	4.55	4.46	4.3
																							-0.141	1.9624	16.5	24.8			-0.141	5.11	4.76	4.52	4.45	4.28
																							-0.14	1.958	16.4	24.7			-0.14	5.08	4.73	4.49	4.4	4.24
																							-0.139	1.9558	16.3	24.7			-0.139	5.06	4.7	4.46	4.38	4.21
																							-0.138	1.9536	16.2	24.7			-0.138	5.04	4.67	4.43	4.35	4.18
																							-0.137	1.9492	16.1	24.6			-0.137	5.01	4.64	4.4	4.3	4.14
																							-0.136	1.947	16.1	24.6			-0.136	4.99	4.62	4.37	4.29	4.12
																							-0.135	1.9448	16	24.6			-0.135	4.95	4.59	4.34	4.25	4.08
																							-0.134	1.9426	15.9	24.5			-0.134	4.93	4.56	4.31	4.21	4.04
																							-0.133	1.9404	15.8	24.5			-0.133	4.91	4.54	4.28	4.19	4.01
																							-0.132	1.936	15.7	24.5			-0.132	4.88	4.5	4.25	4.16	3.98
																							-0.131	1.9338	15.6	24.5			-0.131	4.85	4.48	4.22	4.12	3.95
																							-0.13	1.9294	15.5	24.4			-0.13	4.83	4.45	4.19	4.1	3.92
																							-0.129	1.9272	15.4	24.4			-0.129	4.8	4.42	4.16	4.05	3.87
																							-0.128	1.925	15.4	24.4			-0.128	4.78	4.4	4.14	4.03	3.85
																							-0.127	1.9206	15.3	24.3			-0.127	4.75	4.36	4.1	4	3.82
																							-0.126	1.9184	15.2	24.3			-0.126	4.72	4.34	4.07	3.96	3.78
																							-0.125	1.914	15.1	24.3			-0.125	4.7	4.31	4.04	3.94	3.75
																							-0.124	1.9118	15	24.2			-0.124	4.67	4.28	4.01	3.9	3.71
																							-0.123	1.9096	14.9	24.2			-0.123	4.65	4.26	3.98	3.87	3.69
																							-0.122	1.9052	14.8	24.2			-0.122	4.62	4.22	3.95	3.84	3.65
																							-0.121	1.903	14.7	24.1			-0.121	4.59	4.19	3.92	3.8	3.61
																							-0.12	1.8986	14.6	24.1			-0.12	4.57	4.17	3.89	3.78	3.58
																							-0.119	1.8964	14.5	24.1			-0.119	4.54	4.13	3.86	3.74	3.55
																							-0.118	1.892	14.4	24			-0.118	4.51	4.11	3.83	3.7	3.51
																							-0.117	1.8898	14.3	24			-0.117	4.48	4.08	3.8	3.68	3.49
																							-0.116	1.8854	14.2	24			-0.116	4.45	4.04	3.76	3.64	3.44
																							-0.115	1.8832	14.1	23.9			-0.115	4.43	4.02	3.73	3.6	3.41
																							-0.114	1.8788	14	23.9			-0.114	4.4	3.99	3.7	3.58	3.38
																							-0.113	1.8766	13.9	23.9			-0.113	4.37	3.95	3.66	3.53	3.33
																							-0.112	1.8744	13.8	23.8			-0.112	4.35	3.93	3.64	3.51	3.31
																							-0.111	1.87	13.7	23.8			-0.111	4.31	3.89	3.6	3.47	3.27
																							-0.11	1.8656	13.6	23.8			-0.11	4.28	3.86	3.57	3.43	3.22
																							-0.109	1.8634	13.5	23.7			-0.109	4.26	3.83	3.54	3.4	3.2
																							-0.108	1.859	13.4	23.7			-0.108	4.22	3.79	3.5	3.36	3.15
																							-0.107	1.8546	13.3	23.7			-0.107	4.2	3.77	3.47	3.33	3.12
																							-0.106	1.8502	13.2	23.6			-0.106	4.17	3.73	3.43	3.29	3.08
																							-0.105	1.848	13.1	23.6			-0.105	4.13	3.7	3.4	3.25	3.04
																							-0.104	1.8436	13	23.6			-0.104	4.11	3.67	3.37	3.22	3.01
																							-0.103	1.8414	12.9	23.5			-0.103	4.07	3.63	3.32	3.18	2.96
																							-0.102	1.837	12.8	23.5			-0.102	4.03	3.59	3.28	3.13	2.91
																							-0.101	1.8326	12.7	23.5			-0.101	4.01	3.57	3.25	3.1	2.89
																							-0.1	1.8282	12.6	23.4			-0.1	3.97	3.53	3.21	3.06	2.84
																							-0.099	1.826	12.5	23.4			-0.099	3.95	3.5	3.18	3.02	2.81
																							-0.098	1.8216	12.4	23.4			-0.098	3.91	3.47	3.14	2.99	2.77
																							-0.097	1.8172	12.3	23.3			-0.097	3.88	3.43	3.1	2.94	2.72
																							-0.096	1.8128	12.2	23.3			-0.096	3.85	3.39	3.07	2.91	2.69
																							-0.095	1.8106	12.1	23.2			-0.095	3.81	3.36	3.03	2.87	2.64
																							-0.094	1.8062	12	23.2			-0.094	3.78	3.32	2.99	2.82	2.6
																							-0.093	1.7996	11.9	23.2			-0.093	3.75	3.29	2.96	2.79	2.57
																							-0.092	1.7952	11.8	23.1			-0.092	3.71	3.24	2.91	2.75	2.52
																							-0.091	1.793	11.7	23.1			-0.091	3.68	3.21	2.88	2.7	2.47
																							-0.09	1.7886	11.6	23.1			-0.09	3.64	3.17	2.83	2.67	2.44
																							-0.089	1.782	11.5	23			-0.089	3.6	3.13	2.79	2.62	2.38
																							-0.088	1.7798	11.4	23			-0.088	3.57	3.1	2.76	2.58	2.35
																							-0.087	1.7754	11.3	23			-0.087	3.53	3.06	2.71	2.54	2.3
																							-0.086	1.771	11.2	22.9			-0.086	3.5	3.02	2.68	2.49	2.25
																							-0.085	1.7666	11.1	22.9			-0.085	3.47	2.98	2.63	2.45	2.22
																							-0.084	1.7622	10.9	22.8			-0.084	3.42	2.94	2.58	2.41	2.17
																							-0.083	1.7578	10.9	22.8			-0.083	3.39	2.9	2.55	2.37	2.12
																							-0.082	1.7534	10.7	22.8			-0.082	3.35	2.86	2.51	2.32	2.08
																							-0.081	1.749	10.6	22.7			-0.081	3.31	2.82	2.46	2.27	2.03
																							-0.08	1.7446	10.5	22.7			-0.08	3.28	2.78	2.42	2.23	2
																							-0.079	1.7402	10.4	22.7			-0.079	3.23	2.74	2.37	2.19	1.94
																							-0.078	1.7358	10.3	22.6			-0.078	3.2	2.7	2.33	2.14	1.89
																							-0.077	1.7314	10.2	22.6			-0.077	3.16	2.66	2.29	2.1	1.85
																							-0.076	1.7248	10.1	22.5			-0.076	3.12	2.61	2.24	2.05	1.79
																							-0.075	1.7204	10	22.5			-0.075	3.08	2.57	2.2	2	1.75
																							-0.074	1.716	9.93	22.5			-0.074	3.04	2.53	2.16	1.96	1.7
																							-0.073	1.7094	9.82	22.4			-0.073	2.99	2.48	2.11	1.9	1.65
																							-0.072	1.705	9.73	22.4			-0.072	2.96	2.44	2.07	1.86	1.6
																							-0.071	1.7006	9.62	22.3			-0.071	2.91	2.39	2.02	1.81	1.55
																							-0.07	1.694	9.52	22.3			-0.07	2.87	2.35	1.97	1.76	1.49
																							-0.069	1.6896	9.42	22.3			-0.069	2.83	2.31	1.93	1.71	1.46
																							-0.068	1.683	9.32	22.2			-0.068	2.79	2.26	1.88	1.66	1.39
																							-0.067	1.6786	9.23	22.2			-0.067	2.75	2.22	1.83	1.61	1.34
																							-0.066	1.6742	9.13	22.1			-0.066	2.71	2.18	1.78	1.57	1.3
																							-0.065	1.6676	9.03	22.1			-0.065	2.66	2.13	1.73	1.51	1.23
																							-0.064	1.6632	8.94	22			-0.064	2.62	2.09	1.69	1.46	1.2
																							-0.063	1.6566	8.83	22			-0.063	2.58	2.04	1.64	1.41	1.14
																							-0.062	1.6522	8.74	22			-0.062	2.54	1.99	1.59	1.36	1.08
																							-0.061	1.6478	8.64	21.9			-0.061	2.49	1.95	1.54	1.31	1.04
																							-0.06	1.639	8.54	21.8			-0.06	2.45	1.9	1.49	1.26	0.976
																							-0.059	1.6346	8.45	21.8			-0.059	2.41	1.86	1.45	1.21	0.928
																							-0.058	1.628	8.35	21.8			-0.058	2.36	1.81	1.39	1.16	0.873
																							-0.057	1.6214	8.25	21.7			-0.057	2.31	1.76	1.34	1.1	0.811
																							-0.056	1.617	8.16	21.7			-0.056	2.28	1.72	1.29	1.06	0.772
																							-0.055	1.6104	8.06	21.6			-0.055	2.23	1.66	1.24	1	0.712
																							-0.054	1.6038	7.97	21.6			-0.054	2.19	1.62	1.2	0.943	0.651
																							-0.053	1.5972	7.88	21.5			-0.053	2.15	1.57	1.15	0.899	0.605
																							-0.052	1.5906	7.78	21.5			-0.052	2.1	1.52	1.09	0.839	0.541
																							-0.051	1.584	7.69	21.4			-0.051	2.05	1.48	1.04	0.784	0.485
																							-0.05	1.5774	7.6	21.4			-0.05	2.01	1.43	0.992	0.741	0.434
																							-0.049	1.5708	7.5	21.3			-0.049	1.96	1.38	0.941	0.678	0.37
																							-0.048	1.5642	7.42	21.3			-0.048	1.92	1.33	0.892	0.63	0.325
																							-0.047	1.5576	7.32	21.2			-0.047	1.87	1.28	0.838	0.576	0.273
																							-0.046	1.551	7.23	21.2			-0.046	1.83	1.23	0.791	0.515	0.201
																							-0.045	1.5444	7.14	21.1			-0.045	1.78	1.19	0.74	0.473	0.156
																							-0.044	1.5378	7.05	21.1			-0.044	1.73	1.13	0.685	0.407	0.0958
																							-0.043	1.5312	6.96	21			-0.043	1.69	1.09	0.638	0.359	0.0422
																							-0.042	1.5224	6.88	21			-0.042	1.64	1.04	0.587	0.307	-0.0121
																							-0.041	1.5158	6.77	20.9			-0.041	1.6	0.993	0.528	0.243	-0.0768
																							-0.04	1.5092	6.7	20.8			-0.04	1.55	0.95	0.485	0.203	-0.118
																							-0.039	1.5004	6.6	20.8			-0.039	1.5	0.894	0.427	0.142	-0.173
																							-0.038	1.4938	6.51	20.7			-0.038	1.46	0.846	0.381	0.0826	-0.244
																							-0.037	1.485	6.42	20.7			-0.037	1.41	0.798	0.326	0.0381	-0.286
																							-0.036	1.4762	6.33	20.6			-0.036	1.36	0.75	0.272	-0.0205	-0.35
																							-0.035	1.4696	6.24	20.5			-0.035	1.32	0.704	0.225	-0.0723	-0.401
																							-0.034	1.4608	6.16	20.5			-0.034	1.27	0.653	0.172	-0.118	-0.453
																							-0.033	1.4542	6.06	20.4			-0.033	1.23	0.602	0.121	-0.182	-0.518
																							-0.032	1.4454	5.98	20.4			-0.032	1.18	0.555	0.0719	-0.224	-0.561
																							-0.031	1.4366	5.88	20.3			-0.031	1.13	0.504	0.0155	-0.283	-0.622
																							-0.03	1.4278	5.79	20.2			-0.03	1.09	0.458	-0.0277	-0.342	-0.683
																							-0.029	1.419	5.71	20.1			-0.029	1.04	0.412	-0.0782	-0.386	-0.729
																							-0.028	1.4102	5.61	20.1			-0.028	0.997	0.358	-0.13	-0.441	-0.786
																							-0.027	1.4014	5.52	20			-0.027	0.953	0.315	-0.177	-0.495	-0.845
																							-0.026	1.3926	5.43	19.9			-0.026	0.904	0.265	-0.229	-0.54	-0.894
																							-0.025	1.3816	5.33	19.9			-0.025	0.857	0.212	-0.284	-0.607	-0.959
																							-0.024	1.3728	5.24	19.8			-0.024	0.815	0.17	-0.328	-0.648	-1
																							-0.023	1.364	5.13	19.7			-0.023	0.764	0.117	-0.383	-0.7	-1.06
																							-0.022	1.353	5.04	19.6			-0.022	0.722	0.0694	-0.429	-0.759	-1.12
																							-0.021	1.3442	4.95	19.6			-0.021	0.677	0.0237	-0.479	-0.805	-1.17
																							-0.02	1.3332	4.84	19.5			-0.02	0.625	-0.0298	-0.528	-0.86	-1.23
																							-0.019	1.3244	4.75	19.4			-0.019	0.585	-0.0695	-0.574	-0.912	-1.28
																							-0.018	1.3134	4.65	19.3			-0.018	0.537	-0.121	-0.624	-0.963	-1.33
																							-0.017	1.3002	4.54	19.2			-0.017	0.487	-0.167	-0.68	-1.01	-1.4
																							-0.016	1.2914	4.45	19.2			-0.016	0.45	-0.213	-0.722	-1.06	-1.43
																							-0.015	1.2782	4.33	19.1			-0.015	0.396	-0.261	-0.776	-1.11	-1.49
																							-0.014	1.2672	4.23	19			-0.014	0.347	-0.306	-0.823	-1.18	-1.55
																							-0.013	1.2562	4.12	18.9			-0.013	0.305	-0.354	-0.871	-1.21	-1.59
																							-0.012	1.243	4	18.8			-0.012	0.255	-0.407	-0.922	-1.27	-1.66
																							-0.011	1.232	3.9	18.7			-0.011	0.21	-0.45	-0.969	-1.33	-1.71
																							-0.01	1.2188	3.78	18.6			-0.01	0.162	-0.499	-1.02	-1.36	-1.76
																							-0.009	1.2078	3.66	18.5			-0.009	0.115	-0.546	-1.07	-1.44	-1.81
																							-0.008	1.1946	3.55	18.4			-0.008	0.0697	-0.588	-1.11	-1.47	-1.86
																							-0.007	1.1792	3.42	18.3			-0.007	0.0195	-0.641	-1.17	-1.52	-1.92
																							-0.006	1.166	3.31	18.2			-0.006	-0.0279	-0.689	-1.22	-1.59	-1.98
																							-0.005	1.1528	3.17	18.1			-0.005	-0.0682	-0.735	-1.26	-1.63	-2.02
																							-0.004	1.1374	3.04	18			-0.004	-0.121	-0.785	-1.31	-1.69	-2.08
																							-0.003	1.1242	2.92	17.9			-0.003	-0.162	-0.83	-1.36	-1.73	-2.13
																							-0.002	1.1088	2.78	17.8			-0.002	-0.213	-0.88	-1.41	-1.78	-2.18
																							-0.001	1.0934	2.63	17.7			-0.001	-0.264	-0.932	-1.46	-1.84	-2.25
																							0	1.0736	2.44	17.5			0	-0.335	-1.01	-1.54	-1.93	-2.34
																							0.001	1.0604	2.31	17.4			0.001	-0.373	-1.04	-1.58	-1.95	-2.36
																							0.002	1.045	2.18	17.3			0.002	-0.418	-1.08	-1.62	-2.01	-2.42
																							0.003	1.0296	2.03	17.2			0.003	-0.463	-1.13	-1.67	-2.05	-2.46
																							0.004	1.012	1.86	17.1			0.004	-0.515	-1.19	-1.72	-2.11	-2.52
																							0.005	0.9944	1.71	16.9			0.005	-0.56	-1.23	-1.77	-2.16	-2.58
																							0.006	0.9768	1.54	16.8			0.006	-0.611	-1.28	-1.82	-2.21	-2.63
																							0.007	0.9592	1.36	16.7			0.007	-0.665	-1.34	-1.88	-2.28	-2.7
																							0.008	0.9394	1.2	16.5			0.008	-0.714	-1.39	-1.92	-2.32	-2.74
																							0.009	0.9196	1	16.4			0.009	-0.765	-1.44	-1.98	-2.37	-2.8
																							0.01	0.902	0.827	16.3			0.01	-0.817	-1.49	-2.03	-2.43	-2.86
																							0.011	0.8822	0.627	16.1			0.011	-0.866	-1.54	-2.08	-2.48	-2.91
																							0.012	0.8602	0.422	16			0.012	-0.923	-1.6	-2.14	-2.54	-2.98
																							0.013	0.8404	0.226	15.8			0.013	-0.976	-1.64	-2.19	-2.6	-3.03
																							0.014	0.8184	0.00778	15.6			0.014	-1.03	-1.7	-2.25	-2.65	-3.09
																							0.015	0.7964	-0.212	15.5			0.015	-1.09	-1.76	-2.31	-2.72	-3.16
																							0.016	0.7744	-0.425	15.3			0.016	-1.14	-1.81	-2.36	-2.77	-3.21
																							0.017	0.7502	-0.672	15.1			0.017	-1.2	-1.87	-2.42	-2.84	-3.27
																							0.018	0.726	-0.904	15			0.018	-1.26	-1.93	-2.47	-2.9	-3.34
																							0.019	0.7018	-1.16	14.8			0.019	-1.31	-1.98	-2.54	-2.96	-3.4
																							0.02	0.6754	-1.41	14.6			0.02	-1.37	-2.05	-2.6	-3.02	-3.46
																							0.021	0.6534	-1.67	14.4			0.021	-1.43	-2.1	-2.65	-3.08	-3.53
																							0.022	0.6248	-1.93	14.2			0.022	-1.49	-2.16	-2.72	-3.14	-3.59
																							0.023	0.5984	-2.22	14			0.023	-1.55	-2.23	-2.78	-3.22	-3.66
																							0.024	0.572	-2.49	13.8			0.024	-1.61	-2.29	-2.84	-3.27	-3.72
																							0.025	0.5434	-2.8	13.6			0.025	-1.68	-2.35	-2.91	-3.34	-3.78
																							0.026	0.5148	-3.11	13.4			0.026	-1.74	-2.41	-2.97	-3.41	-3.86
																							0.027	0.4862	-3.42	13.2			0.027	-1.81	-2.48	-3.04	-3.48	-3.91
																							0.028	0.4554	-3.75	13			0.028	-1.87	-2.55	-3.11	-3.55	-3.99
																							0.029	0.4246	-4.07	12.8			0.029	-1.94	-2.61	-3.18	-3.62	-4.07
																							0.03	0.3916	-4.43	12.5			0.03	-2.01	-2.68	-3.25	-3.69	-4.13
																							0.031	0.3586	-4.78	12.3			0.031	-2.08	-2.76	-3.32	-3.77	-4.22
																							0.032	0.3256	-5.15	12.1			0.032	-2.15	-2.83	-3.39	-3.83	-4.29
																							0.033	0.2904	-5.54	11.8			0.033	-2.23	-2.9	-3.47	-3.9	-4.37
																							0.034	0.2552	-5.92	11.6			0.034	-2.3	-2.98	-3.54	-3.99	-4.45
																							0.035	0.2189	-6.33	11.3			0.035	-2.37	-3.05	-3.62	-4.06	-4.52
																							0.036	0.18062	-6.75	11			0.036	-2.46	-3.14	-3.7	-4.14	-4.62
																							0.037	0.14344	-7.18	10.8			0.037	-2.53	-3.21	-3.77	-4.23	-4.69
																							0.038	0.10296	-7.62	10.5			0.038	-2.61	-3.29	-3.85	-4.3	-4.78
																							0.039	0.06204	-8.09	10.2			0.039	-2.7	-3.38	-3.93	-4.41	-4.87
																							0.04	0.02068	-8.56	9.95			0.04	-2.78	-3.46	-4.01	-4.48	-4.95
																							0.041	-0.02266	-9.05	9.65			0.041	-2.87	-3.55	-4.11	-4.57	-5.05
																							0.042	-0.066	-9.54	9.36			0.042	-2.96	-3.63	-4.19	-4.67	-5.14
																							0.043	-0.1089	-10.1	9.05			0.043	-3.04	-3.72	-4.28	-4.75	-5.23
																							0.044	-0.1562	-10.6	8.73			0.044	-3.14	-3.81	-4.38	-4.86	-5.33
																							0.045	-0.20196	-11.1	8.41			0.045	-3.23	-3.9	-4.47	-4.95	-5.43
																							0.046	-0.2508	-11.7	8.09			0.046	-3.33	-3.99	-4.57	-5.05	-5.53
																							0.047	-0.3014	-12.3	7.74			0.047	-3.43	-4.09	-4.67	-5.16	-5.63
																							0.048	-0.3498	-12.9	7.41			0.048	-3.52	-4.19	-4.77	-5.25	-5.73
																							0.049	-0.4026	-13.5	7.05			0.049	-3.63	-4.3	-4.87	-5.36	-5.84
																							0.05	-0.4532	-14.1	6.7			0.05	-3.73	-4.4	-4.97	-5.48	-5.95
																							0.051	-0.5082	-14.8	6.32			0.051	-3.83	-4.51	-5.08	-5.58	-6.06
																							0.052	-0.5654	-15.4	5.95			0.052	-3.94	-4.62	-5.19	-5.7	-6.18
																							0.053	-0.6204	-16.1	5.57			0.053	-4.05	-4.73	-5.31	-5.8	-6.29
																							0.054	-0.6798	-16.8	5.19			0.054	-4.16	-4.84	-5.42	-5.92	-6.41
																							0.055	-0.7392	-17.5	4.78			0.055	-4.28	-4.96	-5.54	-6.05	-6.54
																							0.056	-0.7986	-18.3	4.39			0.056	-4.4	-5.07	-5.65	-6.16	-6.65
																							0.057	-0.8602	-19	3.97			0.057	-4.52	-5.2	-5.78	-6.29	-6.78
																							0.058	-0.924	-19.8	3.56			0.058	-4.65	-5.32	-5.9	-6.43	-6.92
																							0.059	-0.99	-20.6	3.13			0.059	-4.77	-5.45	-6.03	-6.55	-7.04
																							0.06	-1.0582	-21.4	2.7			0.06	-4.9	-5.58	-6.17	-6.69	-7.19
																							0.061	-1.1242	-22.2	2.25			0.061	-5.03	-5.71	-6.29	-6.82	-7.32
																							0.062	-1.1968	-23.1	1.8			0.062	-5.17	-5.85	-6.43	-6.96	-7.46
																							0.063	-1.2672	-23.9	1.33			0.063	-5.31	-5.99	-6.57	-7.12	-7.62
																							0.064	-1.342	-24.8	0.864			0.064	-5.45	-6.12	-6.71	-7.25	-7.75
																							0.065	-1.419	-25.7	0.375			0.065	-5.59	-6.27	-6.86	-7.41	-7.92
																							0.066	-1.496	-26.7	-0.111			0.066	-5.74	-6.42	-7.01	-7.57	-8.08
																							0.067	-1.5752	-27.6	-0.605			0.067	-5.89	-6.57	-7.16	-7.72	-8.22
																							0.068	-1.6566	-28.6	-1.1			0.068	-6.05	-6.73	-7.33	-7.89	-8.39
																							0.069	-1.7402	-29.6	-1.61			0.069	-6.2	-6.88	-7.48	-8.05	-8.55
																							0.07	-1.8238	-30.6	-2.13			0.07	-6.36	-7.04	-7.65	-8.22	-8.72
																							0.071	-1.9096	-31.6	-2.66			0.071	-6.53	-7.22	-7.83	-8.39	-8.91
																							0.072	-1.9932	-32.6	-3.18			0.072	-6.7	-7.39	-8	-8.57	-9.08
																							0.073	-2.0812	-33.7	-3.73			0.073	-6.88	-7.57	-8.18	-8.75	-9.26
																							0.074	-2.1714	-34.8	-4.27			0.074	-7.06	-7.75	-8.36	-8.95	-9.46
																							0.075	-2.266	-35.9	-4.83			0.075	-7.24	-7.93	-8.54	-9.12	-9.64
																							0.076	-2.354	-37	-5.4			0.076	-7.44	-8.12	-8.74	-9.32	-9.83
																							0.077	-2.442	-38.1	-5.97			0.077	-7.62	-8.31	-8.93	-9.51	-10
																							0.078	-2.552	-39.2	-6.54			0.078	-7.82	-8.51	-9.12	-9.71	-10.2
																							0.079	-2.662	-40.4	-7.12			0.079	-8.03	-8.71	-9.32	-9.92	-10.5
																							0.08	-2.75	-41.6	-7.71			0.08	-8.22	-8.91	-9.52	-10.1	-10.6
																							0.081	-2.86	-42.8	-8.31			0.081	-8.44	-9.13	-9.74	-10.3	-10.9
																							0.082	-2.97	-44	-8.92			0.082	-8.65	-9.33	-9.94	-10.6	-11.1
																							0.083	-3.058	-45.2	-9.54			0.083	-8.86	-9.55	-10.2	-10.8	-11.3
																							0.084	-3.168	-46.5	-10.1			0.084	-9.09	-9.77	-10.4	-11	-11.5
																							0.085	-3.278	-47.7	-10.8			0.085	-9.3	-9.99	-10.6	-11.2	-11.8
																							0.086	-3.41	-49	-11.4			0.086	-9.53	-10.2	-10.8	-11.5	-12
																							0.087	-3.52	-50.2	-12			0.087	-9.76	-10.5	-11.1	-11.7	-12.3
																							0.088	-3.63	-51.5	-12.7			0.088	-9.99	-10.7	-11.3	-12	-12.5
																							0.089	-3.74	-52.8	-13.3			0.089	-10.2	-10.9	-11.6	-12.2	-12.8
																							0.09	-3.872	-54.1	-14			0.09	-10.5	-11.2	-11.8	-12.5	-13
																							0.091	-3.982	-55.4	-14.7			0.091	-10.7	-11.4	-12.1	-12.7	-13.3
																							0.092	-4.114	-56.7	-15.3			0.092	-10.9	-11.7	-12.3	-13	-13.5
																							0.093	-4.224	-58	-16			0.093	-11.2	-11.9	-12.6	-13.3	-13.8
																							0.094	-4.356	-59.4	-16.7			0.094	-11.4	-12.2	-12.8	-13.5	-14.1
																							0.095	-4.466	-60.7	-17.3			0.095	-11.7	-12.4	-13.1	-13.8	-14.4
																							0.096	-4.598	-62	-18			0.096	-12	-12.7	-13.4	-14.1	-14.6
																							0.097	-4.73	-63.4	-18.7			0.097	-12.2	-13	-13.7	-14.4	-14.9
																							0.098	-4.862	-64.7	-19.4			0.098	-12.5	-13.2	-13.9	-14.6	-15.2
																							0.099	-4.994	-66	-20			0.099	-12.8	-13.5	-14.2	-14.9	-15.5
																							0.1	-5.126	-67.4	-20.7			0.1	-13.1	-13.8	-14.5	-15.2	-15.8
																							0.101	-5.258	-68.7	-21.4			0.101	-13.4	-14.1	-14.8	-15.5	-16.1
																							0.102	-5.39	-70	-22.1			0.102	-13.7	-14.4	-15.1	-15.8	-16.4
																							0.103	-5.522	-71.4	-22.8			0.103	-14	-14.7	-15.4	-16.2	-16.7
																							0.104	-5.654	-72.7	-23.5			0.104	-14.3	-15	-15.7	-16.5	-17
																							0.105	-5.786	-74	-24.2			0.105	-14.7	-15.4	-16	-16.8	-17.3
																							0.106	-5.918	-75.2	-24.8			0.106	-15	-15.7	-16.4	-17.1	-17.7
																							0.107	-6.05	-76.5	-25.5			0.107	-15.3	-16	-16.7	-17.5	-18
																							0.108	-6.204	-77.8	-26.2			0.108	-15.7	-16.4	-17	-17.8	-18.4
																							0.109	-6.336	-79	-26.9			0.109	-16	-16.7	-17.4	-18.1	-18.7
																							0.11	-6.468	-80.3	-27.6			0.11	-16.3	-17	-17.7	-18.5	-19
																							0.111	-6.6	-81.5	-28.3			0.111	-16.7	-17.4	-18.1	-18.9	-19.4
																							0.112	-6.732	-82.7	-28.9			0.112	-17	-17.7	-18.4	-19.2	-19.8
																							0.113	-6.864	-83.9	-29.6			0.113	-17.4	-18.1	-18.8	-19.6	-20.1
																							0.114	-6.996	-85	-30.3			0.114	-17.8	-18.5	-19.2	-19.9	-20.5
																							0.115	-7.128	-86.1	-30.9			0.115	-18.1	-18.8	-19.5	-20.3	-20.9
																							0.116	-7.26	-87.3	-31.6			0.116	-18.5	-19.2	-19.9	-20.7	-21.3
																							0.117	-7.392	-88.3	-32.3			0.117	-18.9	-19.6	-20.3	-21.1	-21.7
																							0.118	-7.524	-89.4	-32.9			0.118	-19.3	-20	-20.7	-21.5	-22.1
																							0.119	-7.656	-90.4	-33.6			0.119	-19.7	-20.3	-21.1	-21.9	-22.5
																							0.12	-7.766	-91.5	-34.2			0.12	-20	-20.7	-21.4	-22.2	-22.9
																							0.121	-7.898	-92.4	-34.8			0.121	-20.5	-21.1	-21.9	-22.7	-23.3
																							0.122	-8.03	-93.4	-35.4			0.122	-20.9	-21.5	-22.3	-23.1	-23.7
																							0.123	-8.14	-94.3	-36.1			0.123	-21.3	-22	-22.7	-23.5	-24.1
																							0.124	-8.272	-95.2	-36.7			0.124	-21.7	-22.4	-23.1	-23.9	-24.5
																							0.125	-8.382	-96	-37.3			0.125	-22.1	-22.8	-23.5	-24.4	-25
																							0.126	-8.492	-96.9	-37.9			0.126	-22.5	-23.2	-24	-24.8	-25.4
																							0.127	-8.624	-97.7	-38.5			0.127	-23	-23.7	-24.4	-25.2	-25.9
																							0.128	-8.734	-98.4	-39.1			0.128	-23.4	-24.1	-24.8	-25.7	-26.3
																							0.129	-8.844	-99.1	-39.6			0.129	-23.8	-24.5	-25.3	-26.1	-26.7
																							0.13	-8.954	-99.8	-40.2			0.13	-24.3	-25	-25.7	-26.6	-27.2
																							0.131	-9.042	-101	-40.8			0.131	-24.7	-25.4	-26.2	-27	-27.6
																							0.132	-9.152	-101	-41.3			0.132	-25.2	-25.9	-26.6	-27.5	-28.1
																							0.133	-9.24	-102	-41.9			0.133	-25.6	-26.3	-27.1	-27.9	-28.6
																							0.134	-9.35	-102	-42.4			0.134	-26.1	-26.8	-27.5	-28.4	-29
																							0.135	-9.438	-103	-43			0.135	-26.5	-27.2	-28	-28.9	-29.5
																							0.136	-9.526	-103	-43.5			0.136	-27	-27.7	-28.5	-29.3	-30
																							0.137	-9.614	-104	-44			0.137	-27.5	-28.2	-28.9	-29.8	-30.5
																							0.138	-9.702	-104	-44.5			0.138	-27.9	-28.6	-29.4	-30.3	-30.9
																							0.139	-9.768	-105	-45			0.139	-28.4	-29.1	-29.9	-30.8	-31.4
																							0.14	-9.856	-105	-45.4			0.14	-28.9	-29.6	-30.4	-31.3	-31.9
																							0.141	-9.922	-105	-45.9			0.141	-29.3	-30.1	-30.9	-31.8	-32.4
																							0.142	-9.988	-105	-46.4			0.142	-29.8	-30.6	-31.3	-32.2	-32.9
																							0.143	-10.054	-106	-46.8			0.143	-30.3	-31	-31.8	-32.7	-33.4
																							0.144	-10.12	-106	-47.3			0.144	-30.8	-31.5	-32.3	-33.2	-33.9
																							0.145	-10.164	-106	-47.7			0.145	-31.3	-32	-32.8	-33.7	-34.4
																							0.146	-10.23	-106	-48.1			0.146	-31.8	-32.5	-33.3	-34.2	-34.9
																							0.147	-10.274	-106	-48.5			0.147	-32.2	-33	-33.8	-34.7	-35.4
																							0.148	-10.34	-106	-48.9			0.148	-32.7	-33.5	-34.3	-35.2	-35.9
																							0.149	-10.384	-106	-49.3			0.149	-33.2	-34	-34.8	-35.7	-36.4
																							0.15	-10.406	-106	-49.7			0.15	-33.7	-34.5	-35.3	-36.2	-36.9
																							0.151	-10.45	-106	-50			0.151	-34.2	-35	-35.8	-36.8	-37.4
																							0.152	-10.494	-106	-50.4			0.152	-34.7	-35.5	-36.3	-37.2	-37.9
																							0.153	-10.516	-106	-50.8			0.153	-35.2	-36	-36.8	-37.8	-38.4
																							0.154	-10.538	-106	-51.1			0.154	-35.7	-36.5	-37.3	-38.3	-39
																							0.155	-10.56	-106	-51.4			0.155	-36.2	-37	-37.8	-38.8	-39.5
																							0.156	-10.582	-106	-51.8			0.156	-36.7	-37.5	-38.3	-39.3	-40
																							0.157	-10.604	-105	-52.1			0.157	-37.1	-38	-38.8	-39.8	-40.5
																							0.158	-10.626	-105	-52.4			0.158	-37.6	-38.5	-39.4	-40.3	-41
																							0.159	-10.626	-105	-52.7			0.159	-38.1	-39	-39.9	-40.8	-41.6
																							0.16	-10.626	-104	-53			0.16	-38.6	-39.5	-40.4	-41.3	-42.1
																							0.161	-10.648	-104	-53.3			0.161	-39.1	-40	-40.9	-41.9	-42.6
																							0.162	-10.648	-104	-53.6			0.162	-39.6	-40.5	-41.4	-42.4	-43.1
																							0.163	-10.648	-103	-53.8			0.163	-40.1	-41	-41.9	-42.9	-43.6
																							0.164	-10.626	-103	-54.1			0.164	-40.6	-41.5	-42.4	-43.4	-44.1
																							0.165	-10.626	-103	-54.3			0.165	-41	-41.9	-42.9	-43.9	-44.6
																							0.166	-10.626	-102	-54.5			0.166	-41.5	-42.4	-43.4	-44.4	-45.1
																							0.167	-10.604	-102	-54.8			0.167	-42	-42.9	-43.9	-44.9	-45.7
																							0.168	-10.582	-101	-55			0.168	-42.5	-43.4	-44.4	-45.4	-46.1
																							0.169	-10.582	-101	-55.2			0.169	-42.9	-43.9	-44.9	-45.9	-46.7
																							0.17	-10.56	-100	-55.4			0.17	-43.4	-44.4	-45.3	-46.4	-47.2
																							0.171	-10.538	-99.8	-55.6			0.171	-43.9	-44.8	-45.8	-46.9	-47.7
																							0.172	-10.516	-99.3	-55.7			0.172	-44.3	-45.3	-46.3	-47.4	-48.2
																							0.173	-10.472	-98.8	-55.9			0.173	-44.8	-45.8	-46.8	-47.9	-48.7
																							0.174	-10.45	-98.3	-56.1			0.174	-45.3	-46.3	-47.3	-48.4	-49.1
																							0.175	-10.428	-97.7	-56.2			0.175	-45.7	-46.7	-47.8	-48.8	-49.7
																							0.176	-10.384	-97.2	-56.4			0.176	-46.2	-47.2	-48.2	-49.3	-50.1
																							0.177	-10.362	-96.6	-56.5			0.177	-46.6	-47.6	-48.7	-49.8	-50.6
																							0.178	-10.318	-96	-56.6			0.178	-47	-48.1	-49.2	-50.3	-51.1
																							0.179	-10.296	-95.5	-56.7			0.179	-47.5	-48.5	-49.6	-50.7	-51.5
																							0.18	-10.252	-94.9	-56.9			0.18	-47.9	-49	-50.1	-51.2	-52
																							0.181	-10.208	-94.3	-57			0.181	-48.3	-49.4	-50.5	-51.6	-52.5
																							0.182	-10.164	-93.7	-57.1			0.182	-48.8	-49.9	-51	-52.1	-53
																							0.183	-10.12	-93.1	-57.2			0.183	-49.2	-50.3	-51.4	-52.6	-53.4
																							0.184	-10.076	-92.5	-57.2			0.184	-49.6	-50.7	-51.9	-53	-53.9
																							0.185	-10.032	-92	-57.3			0.185	-50	-51.1	-52.3	-53.4	-54.3
																							0.186	-9.988	-91.4	-57.4			0.186	-50.4	-51.5	-52.7	-53.9	-54.8
																							0.187	-9.944	-90.8	-57.5			0.187	-50.8	-51.9	-53.1	-54.3	-55.2
																							0.188	-9.9	-90.2	-57.5			0.188	-51.1	-52.3	-53.6	-54.7	-55.7
																							0.189	-9.856	-89.6	-57.6			0.189	-51.5	-52.7	-54	-55.2	-56.1
																							0.19	-9.812	-89	-57.6			0.19	-51.9	-53.1	-54.4	-55.6	-56.5
																							0.191	-9.768	-88.4	-57.7			0.191	-52.2	-53.5	-54.8	-56	-56.9
																							0.192	-9.724	-87.8	-57.7			0.192	-52.6	-53.9	-55.2	-56.4	-57.4
																							0.193	-9.658	-87.2	-57.7			0.193	-52.9	-54.2	-55.6	-56.8	-57.8
																							0.194	-9.614	-86.6	-57.8			0.194	-53.3	-54.6	-55.9	-57.2	-58.2
																							0.195	-9.57	-86	-57.8			0.195	-53.6	-55	-56.3	-57.6	-58.6
																							0.196	-9.526	-85.4	-57.8			0.196	-54	-55.3	-56.7	-57.9	-59
																							0.197	-9.46	-84.8	-57.8			0.197	-54.3	-55.7	-57	-58.3	-59.4
[truncated: 403 more rows]

## Sheet: Figure 2
Figure 2a
PhCMV-hIR-pA
		Uninduced							Induced						P-value
	0 ng	0.600347	0.58295	0.621161	0.638467	0.795218			1.76276	1.28968	0.765275	7.8218	0.680997		0.2166
	10 ng	9.4582	10.335	11.2497	12.251	8.81187			93.0558	96.6257	71.6358	92.6098	93.8214		1.2694e-07
	20 ng	14.6603	14.9356	12.6912	14.4995	15.3615			97.4506	108.873	109.236	105.822	106.969		1.24e-10
	30 ng	16.8512	19.5698	17.2354	16.1554	18.8789			183.503	178.086	209.55	215.121	217.323		1.89663e-08
	40 ng	30.0519	29.7128	28.9204	29.7407	32.73			186.814	218.112	183.863	191.07	186.692		5.60085e-09
PhCMV-TetR-ELK1-pA
		Uninduced							Induced
	0 ng	4.09686	3.76787	6.02596	7.51942	7.6902			9.25266	8.75978	7.38677	5.29536	10.1107		0.0822
	10 ng	8.19429	8.3978	8.5866	8.87639	9.97026			149.312	139.879	134.479	133.297	135.273		7.9988e-11
	20 ng	6.2646	6.002	6.40628	6.17331	6.92764			99.3937	102.483	98.8211	103.387	99.1644		1.30187e-13
	30 ng	3.70684	3.74923	3.19536	3.4391	3.56671			48.8059	58.5844	50.6816	52.3827	46.842		1.01736e-08
	40 ng	3.01035	2.79999	3.32023	2.56922	2.85488			35.885	40.0295	40.428	40.4038	39.9457		1.24955e-10
PTRE-SEAP-pA
		Uninduced							Induced
	0 ng	21.5047	20.4592	20.0559	21.6468	18.5172			26.1182	21.8783	20.0116	20.9456	20.8321		0.2484
	10 ng	22.2016	25.4276	25.7775	24.4657	21.8345			148.101	146.133	148.514	145.688	143.896		7.85494e-14
	20 ng	13.5889	14.0304	13.128	12.8364	12.5214			166.073	168.961	169.212	167.162	167.108		1.17921e-16
	30 ng	11.7191	12.3689	12.3728	12.7277	13.0264			171.254	169.516	170.011	168.481	165.94		1.59644e-15
	40 ng	22.8968	21.353	21.1197	20.3109	19.1291			173.066	173.317	169.499	158.446	170.438		1.81036e-11
Specificity
		Uninduced							Induced
	Uninduced	4.90717	5.06617	5.60505	5.45659	5.67073			6.4461	5.06619	5.89482	5.29924	5.97048		0.2108
	Insulin	4.45316	4.70118	6.52499	3.58688	7.56381			122.335	118.724	139.7	143.414	144.882		1.31833e-08
	Somatostatin	10.9351	11.3513	7.27012	7.57775	8.77951			8.60995	8.37126	7.61781	7.74793	6.92176		0.175
	GLP-1	10.1653	7.82486	8.37543	7.2584	7.51159			7.03685	7.50039	6.35573	7.86794	6.40594		0.0811
Figure 2b
	PhCMV-hIR-pA	Uninduced						0.1 ng/ml						0.25 ng/ml						0.5 ng/ml						1 ng/ml						100 ng/ml
	0 ng	10.1702	8.4748	8.6353	8.00225	8.67781		9.20288	11.8494	10.5394	8.74104	8.5		11.2804	12.4546	12.8529	10.3741	10.465		10.4297	10.6185	10.6942	10.1043	10.6933		12.6232	10.5121	10.2609	12.4192	13.9405		16.4357	18.9116	18.0839	18.2588	19.4541
	10 ng	7.96767	5.48764	8.27458	6.81764	6.67554		93.7724	99.0455	108.483	88.8066	117.732		137.688	135.327	136.874	125.132	143.823		145.558	122.781	116.395	114.545	143.2		121.977	104.616	105.553	118.885	131.608		88.3194	89.2681	88.1903	81.7496	85.2329
	20 ng	21.3314	15.6703	15.6497	14.8417	16.194		54.6929	47.9979	46.8535	49.6325	48.184		56.394	56.3421	46.6162	50.8539	47.2145		61.5891	46.9716	57.1313	53.8973	52.1522		74.6149	55.4975	51.2711	46.6587	51.1511		188.792	189.095	187.917	173.844	217.008
	30 ng	12.3041	11.5123	11.5736	13.0104	15.6886		80.5347	74.0731	72.9671	86.1264	78.9558		92.9136	95.9459	96.7684	87.4601	95.575		95.9377	99.0391	93.3159	99.5653	104.517		102.487	97.6154	98.9609	98.2343	119.142		236.745	254.991	203.047	215.319	162.529
	40 ng	28.9824	31.6957	28.3607	28.0123	24.3122		35.678	31.4809	32.399	34.8566	31.3267		40.4783	38.9061	36.5339	34.8446	36.4832		44.0535	42.2131	41.0288	34.2596	38.7273		38.046	44.8497	40.202	45.5684	41.2358		42.818	44.3248	38.1673	38.5539	39.8198
	50 ng	11.4125	13.8024	15.2452	10.013	11.963		14.2948	12.5819	14.0464	9.61805	14.2572		16.3062	15.588	15.1737	16.3214	15.2522		17.1734	14.8777	16.383	16.4384	18.0954		16.8903	15.2631	17.5106	18.1089	16.3291		20.8554	20.7969	18.3572	16.0479	17.4884
Figure 2c
	Time (h)	Uninduced						0.1 ng/ml						0.25 ng/ml						0.5 ng/ml						1 ng/ml						100 ng/ml						250 ng/ml
	0.25	0.611129	0.600206	0.63981	1.21639	0.595116		0.492279	0.510718	0.528235	0.56407	0.472637		0.389522	0.557737	1.05713	0.713305	0.574372		0.477487	0.493261	0.444418	0.865807	0.523485		0.408001	0.427001	0.498071	1.00919	0.508152		0.415076	0.470693	0.372045	0.542104	0.56415		0.466344	0.547315	0.530319	0.533586	0.269208
	0.5	0.650513	0.762749	0.660734	0.598443	0.645783		0.593633	0.889617	1.05156	0.576617	0.56411		0.584253	0.545551	0.499895	0.689174	0.63043		0.451372	0.565152	0.597721	0.609286	0.605177		0.59734	0.543026	0.530119	0.546774	0.580445		0.554169	0.638507	0.614998	0.484322	0.614416		0.625841	0.601309	0.575274	0.686248	0.612252
	1	0.706912	0.693102	0.672299	0.627384	0.609867		0.509856	0.528876	0.57832	0.556755	0.574913		0.533165	0.442594	0.524166	0.49743	0.494183		0.479893	0.406678	0.464179	0.491016	0.484462		0.477207	0.532363	0.518935	0.484683	0.503322		0.472517	0.452375	0.420227	0.470513	0.427241		0.337392	0.379541	0.380142	0.437102	0.41247
	3	3.53763	3.05938	3.6323	3.23553	3.58052		5.7705	5.69937	6.42971	5.66834	6.24842		5.98176	6.12667	6.63821	6.53449	6.2559		4.86036	5.49866	5.35512	5.44545	5.37967		5.59446	5.76474	5.3467	5.26429	4.30023		7.08976	5.66658	5.49836	5.65892	6.93844		5.00338	5.6969	5.27311	5.50201	5.99577
	6	4.88457	4.3311	5.19055	4.88455	5.13309		10.5284	12.102	9.50858	11.4658	12.4728		12.9555	12.0451	12.0674	11.7934	11.8514		12.0534	11.2279	14.0624	13.6206	13.9663		14.483	13.0262	13.5487	14.3196	15.9053		14.7614	12.6081	14.0851	16.3929	17.6236		17.6238	15.0813	23.2426	19.1993	21.2861
	12	7.96948	7.84936	7.89682	8.25843	6.60532		24.8876	25.3631	24.4401	30.6566	32.9854		26.9437	28.8862	27.1708	32.863	33.0774		27.4744	29.0666	29.4488	33.177	35.7446		29.9341	30.372	31.1679	34.1714	36.6885		31.7095	40.5348	34.7105	37.3156	39.9167		34.6767	41.4129	38.007	45.7809	51.0104
	24	11.0369	11.5485	12.3513	12.205	11.8644		60.7018	71.5944	63.3228	67.1663	61.8804		70.635	74.8098	78.2097	84.8359	72.7215		81.3156	92.1796	80.0082	90.6461	88.5747		95.4244	102.265	93.0064	90.0559	98.1343		109.362	127.794	137.402	118.098	158.577		127.972	163.045	157.526	178.422	189.226
	48	16.8678	19.3785	19.5999	18.7257	18.5434		75.8133	73.045	71.9642	76.1144	72.8206		75.7543	77.1508	84.6859	89.8854	94.5461		102.573	106.357	105.734	106.6	115.637		121.493	120.657	120.21	110.116	120.369		208.975	193.251	193.157	189.93	194.897		227.355	224.062	221.759	206.798	211.256
Figure 2d											Figure 2e				Figure 2f							Figure 2g																									Figure 2h
		Uninduced	0.1 ng/ml	0.5 ng/ml	1 ng/ml	10 ng/ml	50 ng/ml	100 ng/ml	200 ng/ml			Insulin (ng/ml)	Current (uA)				Uninudced	GLP - 1	Somatostatin	Insulin			Uninduced			0.1 ng/ml			0.5 ng/ml			1 ng/ml			10 ng/ml			50 ng/ml			100 ng/ml			200 ng/ml				Insulin (ng/ml)	Rct (K.ohm)
	-0.2	-1.25807	-1.22126	-1.20268	-1.03297	-0.94384	-0.89781	-0.82675	-0.64427			0	-54.2693			-0.299	-7.27755	-4.39125	-4.96088	-3.74083			Zre(Kohm)	(-) Zim(Kohm)		Zre(Kohm)	(-) Zim(Kohm)		Zre(Kohm)	(-) Zim(Kohm)		Zre(Kohm)	(-) Zim(Kohm)		Zre(Kohm)	(-) Zim(Kohm)		Zre(Kohm)	(-) Zim(Kohm)		Zre(Kohm)	(-) Zim(Kohm)		Zre(Kohm)	(-) Zim(Kohm)			0	0.3615
	-0.199	-1.26086	-1.22341	-1.20229	-1.03063	-0.94514	-0.89701	-0.82803	-0.64387			0.1	-45.1362			-0.298	-5.36571	-3.4223	-3.84243	-2.9648			0.008008	9.123e-05		0.007358	9.196e-05		0.006467	9.054e-05		0.006794	9.066e-05		0.004209	0.0001836		0.002328	0.000169		0.002698	0.0001643		0.003437	0.0001623			0.1	0.4099
	-0.198	-1.25574	-1.21632	-1.20011	-1.03173	-0.94133	-0.89701	-0.82548	-0.64306			0.25	-41.2949			-0.297	-4.5084	-2.99035	-3.33995	-2.641			0.008008	0.0001105		0.007358	0.0001114		0.006467	0.0001097		0.006794	0.0001098		0.004209	0.0002225		0.002328	0.0002048		0.002698	0.0001991		0.003437	0.0001966			0.25	0.4218
	-0.197	-1.25365	-1.21309	-1.20011	-1.0278	-0.94188	-0.89619	-0.82612	-0.64265			0.5	-37.7529			-0.296	-3.98609	-2.73364	-3.04849	-2.42777			0.008008	0.0001339		0.007358	0.0001349		0.006467	0.0001329		0.006794	0.000133		0.004209	0.0002695		0.002328	0.0002481		0.002698	0.0002412		0.003437	0.0002381			0.5	0.4335
	-0.196	-1.25901	-1.20815	-1.20091	-1.02999	-0.94297	-0.89538	-0.82548	-0.64306			0.75	-32.8806			-0.295	-3.63237	-2.55891	-2.84022	-2.28397			0.008008	0.0001621		0.007358	0.0001634		0.006467	0.0001609		0.006794	0.0001611		0.004209	0.0003264		0.002328	0.0003004		0.002698	0.0002921		0.003437	0.0002884			0.75	0.4478
	-0.195	-1.26226	-1.21266	-1.19873	-1.03156	-0.93949	-0.89538	-0.82548	-0.64549			1	-28.0038			-0.294	-3.37727	-2.42466	-2.68485	-2.16794			0.008008	0.0001964		0.007358	0.000198		0.006467	0.0001949		0.006795	0.0001951		0.004209	0.000396		0.002329	0.0003645		0.002698	0.0003544		0.003437	0.0003499			1	0.4515
	-0.194	-1.25621	-1.21545	-1.19617	-1.0278	-0.93938	-0.89375	-0.82357	-0.64549			2.5	-26.1587			-0.293	-3.17672	-2.31347	-2.56474	-2.07719			0.008008	0.0002379		0.007358	0.0002398		0.006467	0.0002361		0.006795	0.0002364		0.004209	0.0004798		0.002329	0.0004416		0.002698	0.0004293		0.003438	0.0004239			2.5	0.4541
	-0.193	-1.26201	-1.21266	-1.19854	-1.02686	-0.94025	-0.89619	-0.82293	-0.6467			5	-23.781			-0.292	-3.01143	-2.22534	-2.46061	-2.00628			0.008008	0.0002882		0.007358	0.0002905		0.006467	0.000286		0.006795	0.0002864		0.00421	0.0005802		0.002329	0.000534		0.002698	0.0005192		0.003438	0.0005126			5	0.4706
	-0.192	-1.25761	-1.21588	-1.19873	-1.02655	-0.93721	-0.89538	-0.82166	-0.64631			7.5	-19.481			-0.291	-2.87535	-2.15514	-2.37962	-1.9557			0.008008	0.000349		0.007358	0.0003519		0.006467	0.0003464		0.006795	0.0003469		0.00421	0.0007042		0.002329	0.0006481		0.002698	0.0006302		0.003438	0.0006222			7.5	0.4769
	-0.191	-1.25784	-1.20793	-1.19439	-1.02373	-0.93407	-0.89862	-0.82102	-0.64711			10	-16.029			-0.29	-2.75689	-2.09827	-2.3146	-1.90413			0.008008	0.0004235		0.007359	0.0004269		0.006468	0.0004203		0.006795	0.0004208		0.00421	0.0008519		0.00233	0.0007841		0.002699	0.0007624		0.003438	0.0007527			10	0.4835
	-0.19	-1.26063	-1.20965	-1.19716	-1.02294	-0.93656	-0.89943	-0.82293	-0.64711			25	-13.3083			-0.289	-2.65661	-2.04805	-2.26446	-1.85752			0.008008	0.000513		0.007359	0.0005172		0.006468	0.0005092		0.006795	0.0005098		0.004211	0.001033		0.00233	0.0009511		0.002699	0.0009247		0.003439	0.000913			25	0.4966
	-0.189	-1.25993	-1.2103	-1.19557	-1.02373	-0.93635	-0.89943	-0.82357	-0.6467			50	-11.8193			-0.288	-2.56626	-2.00347	-2.21212	-1.81835			0.008009	0.0006204		0.007359	0.0006254		0.006468	0.0006157		0.006795	0.0006165		0.004212	0.001252		0.002331	0.001152		0.0027	0.00112		0.003439	0.001106			50	0.5014
	-0.188	-1.26063	-1.21545	-1.19262	-1.02263	-0.93591	-0.90024	-0.8242	-0.64792			75	-10.2417			-0.287	-2.48692	-1.96197	-2.16694	-1.7752			0.008009	0.000753		0.007359	0.0007591		0.006468	0.0007473		0.006796	0.0007483		0.004214	0.001516		0.002332	0.001395		0.002701	0.001357		0.00344	0.001339			75	0.5215
	-0.187	-1.25924	-1.21567	-1.19419	-1.02545	-0.93754	-0.89943	-0.82293	-0.64751			100	-9.30574			-0.286	-2.41364	-1.92354	-2.12617	-1.74595			0.00801	0.0009109		0.00736	0.0009183		0.006469	0.0009041		0.006796	0.0009053		0.004216	0.001836		0.002334	0.00169		0.002703	0.001643		0.003442	0.001623			100	0.5452
	-0.186	-1.26086	-1.2146	-1.19538	-1.02545	-0.93602	-0.90106	-0.82548	-0.64792			250	-6.57647			-0.285	-2.35248	-1.88818	-2.0843	-1.71472			0.008011	0.001105		0.007361	0.001114		0.00647	0.001097		0.006797	0.001098		0.004219	0.002225		0.002337	0.002048		0.002705	0.001991		0.003444	0.001966			250	0.5933
	-0.185	-1.26109	-1.21266	-1.19419	-1.02294	-0.93689	-0.89781	-0.82484	-0.64751							-0.284	-2.30455	-1.8559	-2.05124	-1.68943			0.008012	0.001339		0.007362	0.001349		0.006471	0.001329		0.006798	0.00133		0.004224	0.002695		0.00234	0.00248		0.002708	0.002412		0.003447	0.002381
	-0.184	-1.26039	-1.21395	-1.19932	-1.02545	-0.93786	-0.90024	-0.82612	-0.64833							-0.283	-2.25276	-1.82977	-2.02204	-1.66711			0.008014	0.001621		0.007364	0.001634		0.006473	0.001609		0.0068	0.001611		0.004231	0.003264		0.002346	0.003004		0.002713	0.002921		0.003451	0.002884
	-0.183	-1.25993	-1.21717	-1.20169	-1.02796	-0.93873	-0.90024	-0.82675	-0.65116							-0.282	-2.20758	-1.8062	-1.99008	-1.64182			0.008017	0.001964		0.007367	0.00198		0.006476	0.001949		0.006803	0.001951		0.004241	0.00396		0.002355	0.003645		0.00272	0.003544		0.003458	0.003499
	-0.182	-1.26341	-1.22126	-1.19814	-1.03078	-0.93613	-0.90187	-0.82675	-0.65197							-0.281	-2.16846	-1.77955	-1.96915	-1.6205			0.008022	0.002379		0.007371	0.002398		0.00648	0.002361		0.006807	0.002364		0.004256	0.004797		0.002367	0.004415		0.002731	0.004293		0.003467	0.004238
	-0.181	-1.26714	-1.21824	-1.19794	-1.02921	-0.93754	-0.89943	-0.82739	-0.6536							-0.28	-2.12879	-1.75752	-1.9427	-1.60066			0.008028	0.002882		0.007377	0.002905		0.006486	0.00286		0.006812	0.002864		0.004278	0.005801		0.002384	0.005339		0.002747	0.005191		0.003481	0.005126
	-0.18	-1.26714	-1.21588	-1.20722	-1.03297	-0.93786	-0.90268	-0.8293	-0.65441							-0.279	-2.09463	-1.73907	-1.92066	-1.58182			0.008037	0.00349		0.007386	0.003518		0.006494	0.003464		0.006821	0.003469		0.00431	0.007039		0.002411	0.006479		0.00277	0.0063		0.003502	0.00622
	-0.179	-1.26993	-1.21868	-1.20623	-1.03204	-0.93505	-0.90106	-0.82739	-0.6536							-0.278	-2.06212	-1.72012	-1.90138	-1.56695			0.008051	0.004234		0.0074	0.004268		0.006507	0.004202		0.006833	0.004208		0.004357	0.008516		0.002449	0.007839		0.002803	0.007622		0.003531	0.007526
	-0.178	-1.26993	-1.22083	-1.20663	-1.03297	-0.93732	-0.90268	-0.83121	-0.65521							-0.277	-2.03127	-1.70013	-1.88099	-1.55157			0.008072	0.005129		0.007419	0.005171		0.006525	0.00509		0.006852	0.005097		0.004427	0.01033		0.002506	0.009505		0.002852	0.009242		0.003575	0.009126
	-0.177	-1.27643	-1.22835	-1.20881	-1.03627	-0.93852	-0.90431	-0.83376	-0.65684							-0.276	-2.00427	-1.68527	-1.86336	-1.53818			0.008101	0.006202		0.007448	0.006253		0.006552	0.006156		0.006878	0.006164		0.004526	0.01246		0.002586	0.01147		0.002922	0.01115		0.003638	0.01101
	-0.176	-1.27898	-1.22168	-1.21393	-1.03517	-0.93971	-0.90431	-0.83312	-0.65684							-0.275	-1.97672	-1.67247	-1.84628	-1.5233			0.008145	0.007526		0.00749	0.007588		0.006592	0.00747		0.006917	0.00748		0.004677	0.01516		0.00271	0.01396		0.003029	0.01358		0.003734	0.01341
	-0.175	-1.27783	-1.22685	-1.20702	-1.04097	-0.93732	-0.90592	-0.8344	-0.65846							-0.274	-1.94532	-1.66016	-1.83196	-1.50943			0.008208	0.009105		0.007551	0.009179		0.006649	0.009037		0.006974	0.009049		0.004894	0.01835		0.002886	0.01689		0.003182	0.01643		0.003871	0.01622
	-0.174	-1.2848	-1.23158	-1.21354	-1.04097	-0.93808	-0.90592	-0.83567	-0.65926							-0.273	-1.92273	-1.64428	-1.82039	-1.49951			0.008302	0.01104		0.007641	0.01113		0.006735	0.01096		0.007058	0.01097		0.005222	0.02232		0.003153	0.02056		0.003414	0.01999		0.004079	0.01975
	-0.173	-1.2841	-1.23352	-1.21275	-1.04018	-0.9396	-0.90592	-0.83758	-0.66089							-0.272	-1.89849	-1.63096	-1.80331	-1.48562			0.008436	0.01332		0.007769	0.01343		0.006856	0.01322		0.007178	0.01324		0.005663	0.02676		0.003512	0.02464		0.003726	0.02397		0.004359	0.02368
	-0.172	-1.28177	-1.23372	-1.21729	-1.04411	-0.94025	-0.90755	-0.83758	-0.6617							-0.271	-1.8792	-1.6202	-1.79119	-1.47521			0.008641	0.01621		0.007967	0.01634		0.007043	0.01609		0.007363	0.01611		0.006385	0.03276		0.004101	0.03018		0.004237	0.02936		0.004817	0.02901
	-0.171	-1.28828	-1.24232	-1.21927	-1.04662	-0.9409	-0.90918	-0.83949	-0.66372							-0.27	-1.85716	-1.60995	-1.78017	-1.46381			0.008933	0.0196		0.008248	0.01976		0.007308	0.01946		0.007625	0.01949		0.00735	0.03936		0.004887	0.03628		0.004919	0.03531		0.00543	0.03489
	-0.17	-1.29432	-1.24318	-1.22204	-1.04865	-0.94177	-0.91161	-0.84077	-0.66413							-0.269	-1.83568	-1.59766	-1.7697	-1.45239			0.009376	0.02384		0.008674	0.02404		0.007711	0.02367		0.008023	0.02371		0.008868	0.04793		0.006124	0.0442		0.005994	0.04304		0.006395	0.04255
	-0.169	-1.2927	-1.24468	-1.22559	-1.04615	-0.94493	-0.91324	-0.84268	-0.66454							-0.268	-1.82245	-1.58587	-1.75592	-1.44099			0.009971	0.02856		0.009246	0.0288		0.008253	0.02837		0.008559	0.02841		0.01086	0.05723		0.00775	0.05283		0.007408	0.05148		0.007666	0.05092
	-0.168	-1.30084	-1.25178	-1.22835	-1.05132	-0.94287	-0.91404	-0.84459	-0.66575							-0.267	-1.80537	-1.57614	-1.74601	-1.43107			0.01095	0.03493		0.01018	0.03524		0.00914	0.03471		0.009436	0.03477		0.01368	0.06822		0.01006	0.06305		0.009416	0.0615		0.009475	0.06087
	-0.167	-1.30153	-1.25543	-1.23368	-1.05132	-0.94536	-0.91729	-0.84459	-0.66777							-0.266	-1.7894	-1.56486	-1.73389	-1.41917			0.01225	0.04192		0.01143	0.0423		0.01032	0.04168		0.01061	0.04175		0.01875	0.08425		0.01421	0.07804		0.01304	0.07625		0.01274	0.07557
	-0.166	-1.30618	-1.2578	-1.23052	-1.04975	-0.94677	-0.91648	-0.84777	-0.66859							-0.265	-1.77452	-1.55358	-1.72397	-1.40926			0.01428	0.05095		0.0134	0.05144		0.01218	0.0507		0.01245	0.05079		0.0242	0.09841		0.01869	0.09137		0.01696	0.08944		0.01629	0.08876
	-0.165	-1.30549	-1.25865	-1.2402	-1.0576	-0.94731	-0.91729	-0.84777	-0.67061							-0.264	-1.7613	-1.54488	-1.71405	-1.40082			0.01695	0.0607		0.01597	0.06131		0.01462	0.06046		0.01486	0.06058		0.03276	0.1168		0.02577	0.1089		0.02319	0.1069		0.02195	0.1063
	-0.164	-1.30966	-1.26918	-1.24296	-1.05901	-0.94959	-0.92055	-0.84968	-0.67264							-0.263	-1.75083	-1.53463	-1.70579	-1.39339			0.02071	0.07209		0.0196	0.07289		0.01806	0.07192		0.01827	0.07209		0.04462	0.1376		0.03565	0.129		0.03193	0.1271		0.02994	0.1268
	-0.163	-1.31339	-1.27284	-1.24632	-1.06309	-0.95165	-0.92216	-0.85223	-0.67386							-0.262	-1.73816	-1.52592	-1.69422	-1.38596			0.02738	0.08849		0.02606	0.0896		0.02421	0.08852		0.02437	0.08876		0.06071	0.1604		0.04922	0.1514		0.04405	0.15		0.04109	0.1502
	-0.162	-1.31525	-1.2752	-1.25284	-1.06684	-0.9523	-0.9246	-0.8535	-0.67386							-0.261	-1.72493	-1.51567	-1.68375	-1.37703			0.03448	0.1027		0.03296	0.1041		0.03078	0.103		0.0309	0.1033		0.08197	0.1844		0.06743	0.1757		0.06051	0.1754		0.05639	0.1766
	-0.161	-1.32315	-1.28101	-1.26093	-1.06903	-0.9549	-0.92785	-0.85541	-0.67628							-0.26	-1.71171	-1.51054	-1.67493	-1.36909			0.04546	0.1207		0.04366	0.1227		0.04101	0.1216		0.04108	0.122		0.1091	0.2082		0.09117	0.201		0.08234	0.2026		0.07694	0.2053
	-0.16	-1.33291	-1.28703	-1.26349	-1.07233	-0.95741	-0.92946	-0.85796	-0.6771							-0.259	-1.70069	-1.50286	-1.66777	-1.36067			0.06031	0.1402		0.05823	0.143		0.055	0.1421		0.05503	0.1427		0.1424	0.2302		0.121	0.2257		0.1104	0.2303		0.1038	0.2355
	-0.159	-1.33453	-1.28832	-1.26706	-1.07531	-0.95882	-0.93109	-0.85924	-0.67791							-0.258	-1.68802	-1.49569	-1.66226	-1.35322			0.07983	0.1604		0.07752	0.1643		0.07363	0.1638		0.07366	0.1647		0.1812	0.2485		0.157	0.2482		0.1451	0.257		0.1377	0.2655
	-0.158	-1.34616	-1.29606	-1.27614	-1.0797	-0.96164	-0.93353	-0.86115	-0.67952							-0.257	-1.68086	-1.48647	-1.6551	-1.34678			0.1046	0.18		0.1022	0.1853		0.09766	0.1856		0.09776	0.1868		0.224	0.2614		0.1984	0.2666		0.1862	0.2807		0.1787	0.2934
	-0.157	-1.34593	-1.30035	-1.28185	-1.0855	-0.96424	-0.93515	-0.86242	-0.68156							-0.256	-1.66928	-1.47929	-1.64683	-1.33934			0.1345	0.1973		0.1325	0.2045		0.1274	0.2059		0.1277	0.2075		0.2688	0.2678		0.2433	0.2794		0.2324	0.2996		0.2262	0.3173
	-0.156	-1.35429	-1.30702	-1.28858	-1.08566	-0.9663	-0.93839	-0.86624	-0.68358							-0.255	-1.65606	-1.47314	-1.64077	-1.3319			0.169	0.2108		0.1678	0.22		0.1625	0.2228		0.1631	0.2249		0.3131	0.268		0.2897	0.2859		0.282	0.3124		0.2785	0.3352
	-0.155	-1.358	-1.31175	-1.29134	-1.0902	-0.96955	-0.93921	-0.86752	-0.68601							-0.254	-1.64725	-1.46648	-1.63361	-1.32496			0.2064	0.2188		0.2067	0.2303		0.2017	0.2347		0.2028	0.2371		0.3549	0.2628		0.3353	0.2865		0.3324	0.3189		0.3331	0.3463
	-0.154	-1.36429	-1.31153	-1.29865	-1.09083	-0.97162	-0.94002	-0.8707	-0.68763							-0.253	-1.63678	-1.46136	-1.627	-1.31851			0.2446	0.221		0.2471	0.2343		0.2429	0.2405		0.2447	0.2431		0.3929	0.2541		0.3783	0.2825		0.3815	0.3196		0.3877	0.3509
	-0.153	-1.37288	-1.31668	-1.30378	-1.09884	-0.97303	-0.94409	-0.87198	-0.68844							-0.252	-1.62851	-1.45316	-1.62094	-1.31603			0.2815	0.2175		0.2867	0.2323		0.2838	0.24		0.2864	0.2425		0.4265	0.2434		0.4176	0.2754		0.4277	0.3161		0.44	0.35
	-0.152	-1.37824	-1.32614	-1.31404	-1.10134	-0.97683	-0.9457	-0.87389	-0.68925							-0.251	-1.61694	-1.44804	-1.61433	-1.31157			0.3154	0.2097		0.3235	0.2253		0.3224	0.2341		0.3258	0.2364		0.456	0.2326		0.4529	0.267		0.4701	0.31		0.4887	0.3455
	-0.151	-1.39218	-1.3298	-1.3174	-1.10495	-0.97943	-0.94976	-0.8758	-0.69127							-0.25	-1.60978	-1.44239	-1.60882	-1.3081			0.3454	0.1991		0.3564	0.2149		0.3572	0.2244		0.3612	0.2262		0.4818	0.2226		0.4845	0.2587		0.5086	0.3032		0.5333	0.3391
	-0.15	-1.39683	-1.3399	-1.32629	-1.10793	-0.97921	-0.9522	-0.87771	-0.6929							-0.249	-1.60207	-1.43728	-1.60165	-1.30215			0.3712	0.1873		0.385	0.2029		0.3876	0.2127		0.3921	0.2138		0.5047	0.2144		0.5128	0.2517		0.5435	0.297		0.5739	0.3326
	-0.149	-1.40333	-1.34205	-1.32767	-1.11388	-0.98421	-0.95626	-0.88089	-0.69453							-0.248	-1.5927	-1.43215	-1.59835	-1.29768			0.3931	0.1756		0.4094	0.1907		0.4138	0.2004		0.4185	0.2007		0.5255	0.2086		0.5387	0.2467		0.5755	0.2925		0.611	0.3275
	-0.148	-1.41007	-1.3472	-1.33498	-1.11922	-0.98942	-0.95707	-0.8828	-0.69695							-0.247	-1.58664	-1.43112	-1.59449	-1.29272			0.4118	0.1651		0.4302	0.1794		0.4362	0.1889		0.441	0.1884		0.5449	0.2052		0.5629	0.2442		0.6054	0.2904		0.6455	0.3246
	-0.147	-1.41983	-1.35086	-1.3415	-1.12643	-0.98877	-0.96113	-0.88599	-0.69897							-0.246	-1.57507	-1.42908	-1.59119	-1.28975			0.428	0.1562		0.4482	0.1698		0.4555	0.1789		0.4604	0.1777		0.5635	0.2045		0.5861	0.2444		0.634	0.2912		0.6781	0.3246
	-0.146	-1.42587	-1.35967	-1.34998	-1.13097	-0.99343	-0.96275	-0.8879	-0.7006							-0.245	-1.56681	-1.42344	-1.58898	-1.28381			0.4424	0.1493		0.4642	0.1622		0.4726	0.171		0.4773	0.1689		0.5819	0.2064		0.6088	0.2476		0.6619	0.2951		0.7098	0.3279
	-0.145	-1.43494	-1.36828	-1.35827	-1.14022	-0.99778	-0.96681	-0.89108	-0.70424							-0.244	-1.56074	-1.42036	-1.58788	-1.28182			0.4555	0.1445		0.4787	0.1568		0.4881	0.1653		0.4925	0.1625		0.6005	0.211		0.6318	0.2537		0.6898	0.3024		0.7411	0.3348
	-0.144	-1.44517	-1.3816	-1.36222	-1.14478	-1.00092	-0.97006	-0.89491	-0.70587							-0.243	-1.55083	-1.41627	-1.58237	-1.27587			0.468	0.1419		0.4923	0.1538		0.5026	0.162		0.5066	0.1584		0.6196	0.2183		0.6553	0.2628		0.7183	0.3131		0.7728	0.3455
	-0.143	-1.45191	-1.39169	-1.36834	-1.15058	-1.00461	-0.97168	-0.89745	-0.70789							-0.242	-1.54201	-1.41268	-1.58017	-1.2729			0.4801	0.1413		0.5055	0.1529		0.5166	0.1609		0.5202	0.1566		0.6396	0.2282		0.6798	0.2749		0.7478	0.3273		0.8055	0.36
	-0.142	-1.46353	-1.39814	-1.37901	-1.15621	-1.0096	-0.97493	-0.89873	-0.70911							-0.241	-1.53375	-1.41063	-1.57521	-1.27041			0.4922	0.1428		0.5186	0.1542		0.5306	0.1622		0.5336	0.1572		0.6607	0.2407		0.7056	0.2901		0.7788	0.3451		0.8397	0.3784
	-0.141	-1.47259	-1.40739	-1.3879	-1.16516	-1.0108	-0.97898	-0.90191	-0.71153							-0.24	-1.52493	-1.40602	-1.57631	-1.26595			0.5046	0.1463		0.5321	0.1577		0.5447	0.1657		0.5471	0.1599		0.6834	0.2559		0.7331	0.3085		0.8117	0.3666		0.8758	0.4009
	-0.14	-1.48165	-1.41556	-1.39836	-1.16829	-1.01633	-0.98142	-0.90573	-0.71357							-0.239	-1.51722	-1.40345	-1.57355	-1.26347			0.5175	0.1516		0.546	0.1632		0.5594	0.1713		0.5611	0.1648		0.7077	0.2739		0.7627	0.3302		0.847	0.3919		0.9143	0.4277
	-0.139	-1.49722	-1.42458	-1.40922	-1.17676	-1.02121	-0.9863	-0.90955	-0.71599							-0.238	-1.50785	-1.40141	-1.56915	-1.25951			0.5312	0.1589		0.5607	0.1708		0.5749	0.1791		0.5759	0.1717		0.7341	0.2947		0.7946	0.3552		0.885	0.4213		0.9557	0.4588
	-0.138	-1.50512	-1.43555	-1.41475	-1.18538	-1.02578	-0.98954	-0.91401	-0.71802							-0.237	-1.49904	-1.39628	-1.56749	-1.25554			0.5458	0.168		0.5764	0.1804		0.5913	0.189		0.5915	0.1808		0.7627	0.3186		0.8292	0.3839		0.9261	0.4549		1	0.4946
	-0.137	-1.51279	-1.45231	-1.42758	-1.19495	-1.03011	-0.99279	-0.9172	-0.71924							-0.236	-1.48857	-1.39423	-1.56309	-1.25356			0.5615	0.1791		0.5932	0.192		0.609	0.2011		0.6083	0.192		0.7939	0.3456		0.8669	0.4163		0.9708	0.493		1.049	0.5352
	-0.136	-1.51721	-1.46306	-1.43647	-1.2031	-1.03098	-0.99684	-0.92166	-0.72126							-0.235	-1.4803	-1.39423	-1.56254	-1.25157			0.5785	0.192		0.6114	0.2058		0.628	0.2154		0.6263	0.2052		0.8279	0.376		0.9079	0.4528		1.019	0.5359		1.102	0.5811
	-0.135	-1.53093	-1.47337	-1.45167	-1.20969	-1.03738	-1.0001	-0.92612	-0.72369							-0.234	-1.46928	-1.38962	-1.55868	-1.24661			0.5969	0.207		0.6312	0.2217		0.6486	0.2319		0.6459	0.2207		0.8651	0.4101		0.9528	0.4937		1.072	0.5839		1.159	0.6326
	-0.134	-1.54068	-1.48219	-1.46253	-1.21705	-1.04194	-1.00254	-0.92866	-0.72532							-0.233	-1.46378	-1.38757	-1.55758	-1.24314			0.617	0.2242		0.6526	0.2399		0.6711	0.2508		0.6672	0.2385		0.9058	0.4481		1.002	0.5393		1.131	0.6375		1.222	0.6902
	-0.133	-1.55046	-1.49896	-1.47793	-1.2249	-1.04585	-1.00821	-0.93312	-0.72774							-0.232	-1.45661	-1.38501	-1.55262	-1.24115			0.6389	0.2435		0.6761	0.2605		0.6956	0.2723		0.6905	0.2587		0.9504	0.4903		1.056	0.5899		1.194	0.6971		1.291	0.7542
	-0.132	-1.56788	-1.51485	-1.48898	-1.23399	-1.05475	-1.01064	-0.93503	-0.73059							-0.231	-1.45055	-1.38091	-1.55317	-1.23917			0.6629	0.2653		0.7017	0.2836		0.7224	0.2964		0.7158	0.2814		0.9994	0.5371		1.115	0.6461		1.264	0.7633		1.366	0.8254
	-0.131	-1.57648	-1.52754	-1.50025	-1.24292	-1.0593	-1.01633	-0.94013	-0.73383							-0.23	-1.44119	-1.3804	-1.54986	-1.23619			0.6891	0.2896		0.7297	0.3095		0.7517	0.3234		0.7436	0.3069		1.053	0.589		1.179	0.7084		1.34	0.8366		1.449	0.9043
	-0.13	-1.59229	-1.53571	-1.51822	-1.25124	-1.06429	-1.02038	-0.94331	-0.73464							-0.229	-1.43568	-1.37834	-1.54821	-1.24115			0.7179	0.3167		0.7604	0.3384		0.7837	0.3535		0.774	0.3353		1.112	0.6463		1.25	0.7772		1.424	0.9176		1.539	0.9916
	-0.129	-1.60624	-1.54925	-1.52927	-1.25986	-1.06712	-1.02526	-0.9465	-0.73828							-0.228	-1.42906	-1.37476	-1.54656	-1.24265			0.7494	0.3468		0.7941	0.3704		0.8189	0.3869		0.8074	0.3669		1.177	0.7097		1.328	0.8533		1.516	1.007		1.639	1.088
	-0.128	-1.61994	-1.56859	-1.54506	-1.26738	-1.07374	-1.02769	-0.95096	-0.7399							-0.227	-1.4219	-1.37322	-1.5438	-1.24066			0.7841	0.3801		0.8311	0.406		0.8576	0.424		0.844	0.402		1.248	0.7796		1.414	0.9373		1.617	1.106		1.748	1.195
	-0.127	-1.63342	-1.57547	-1.55494	-1.27475	-1.08004	-1.03257	-0.9535	-0.74315							-0.226	-1.41584	-1.37168	-1.53995	-1.23868			0.8221	0.417		0.8717	0.4454		0.9	0.465		0.8842	0.4409		1.327	0.8568		1.508	1.03		1.728	1.215		1.868	1.312
	-0.126	-1.65458	-1.59568	-1.57607	-1.28589	-1.08503	-1.03906	-0.95796	-0.7468							-0.225	-1.41143	-1.36964	-1.53939	-1.23719			0.8639	0.4578		0.9164	0.4889		0.9466	0.5104		0.9283	0.4838
	-0.125	-1.67061	-1.6075	-1.58791	-1.29623	-1.09285	-1.04392	-0.96178	-0.74881							-0.224	-1.40703	-1.36758	-1.53609	-1.23422			0.9098	0.5029		0.9654	0.5369		0.9978	0.5606		0.9768	0.5313
	-0.124	-1.68943	-1.62511	-1.59996	-1.30549	-1.09935	-1.04799	-0.96688	-0.75287							-0.223	-1.40152	-1.36656	-1.53389	-1.23273			0.9603	0.5526		1.019	0.59		1.054	0.6159		1.03	0.5837
	-0.123	-1.70385	-1.64661	-1.61773	-1.31537	-1.10369	-1.05367	-0.9707	-0.75611							-0.222	-1.39656	-1.36862	-1.53168	-1.23223			1.016	0.6075		1.079	0.6485		1.116	0.677		1.089	0.6415
	-0.122	-1.72639	-1.66574	-1.63411	-1.32885	-1.11237	-1.05692	-0.97389	-0.75855							-0.221	-1.3905	-1.36964	-1.53168	-1.23124			1.077	0.6679		1.144	0.713		1.184	0.7443		1.153	0.7053
	-0.121	-1.74638	-1.68573	-1.65466	-1.34358	-1.11779	-1.0626	-0.97834	-0.76097							-0.22	-1.38829	-1.37117	-1.53609	-1.22926			1.144	0.7346		1.215	0.7841		1.259	0.8185		1.224	0.7756
	-0.12	-1.76103	-1.70206	-1.67044	-1.35723	-1.1254	-1.06828	-0.9828	-0.76421							-0.219	-1.38113	-1.37168	-1.53554	-1.22876			1.218	0.808		1.294	0.8625		1.341	0.9002		1.302	0.853
	-0.119	-1.78589	-1.72421	-1.69295	-1.3679	-1.13082	-1.07315	-0.9879	-0.76826							-0.218	-1.37838	-1.37066	-1.53168	-1.22876			1.299	0.8888		1.381	0.9488		1.432	0.9903		1.388	0.9383
	-0.118	-1.80239	-1.74119	-1.71152	-1.37887	-1.13517	-1.07802	-0.99108	-0.77151							-0.217	-1.37452	-1.36964	-1.53113	-1.22678
	-0.117	-1.82563	-1.76203	-1.73244	-1.3911	-1.14384	-1.0829	-0.99618	-0.77353							-0.216	-1.36956	-1.36862	-1.52948	-1.22529
	-0.116	-1.84957	-1.79126	-1.75338	-1.40552	-1.15253	-1.0902	-1.00127	-0.77718							-0.215	-1.36681	-1.3681	-1.52672	-1.2243
	-0.115	-1.87025	-1.80502	-1.77313	-1.41995	-1.16013	-1.09425	-1.00446	-0.78123							-0.214	-1.3635	-1.36503	-1.52452	-1.22281
	-0.114	-1.89281	-1.83017	-1.79366	-1.43484	-1.16664	-1.10075	-1.01083	-0.78447							-0.213	-1.36185	-1.36707	-1.52011	-1.22479
	-0.113	-1.92139	-1.85252	-1.81933	-1.45398	-1.17749	-1.10806	-1.0172	-0.78732							-0.212	-1.3624	-1.36605	-1.52066	-1.22479
	-0.112	-1.9444	-1.88068	-1.84262	-1.46448	-1.18616	-1.11212	-1.02102	-0.79096							-0.211	-1.35799	-1.36656	-1.51791	-1.22281
	-0.111	-1.97554	-1.89916	-1.86158	-1.47969	-1.19485	-1.11861	-1.02612	-0.79501							-0.21	-1.35579	-1.36605	-1.51515	-1.22232
	-0.11	-1.99947	-1.92689	-1.88469	-1.49741	-1.20462	-1.12591	-1.03185	-0.79866							-0.209	-1.35358	-1.364	-1.5124	-1.22133
	-0.109	-2.02876	-1.95054	-1.91036	-1.51073	-1.2133	-1.13322	-1.03694	-0.80312							-0.208	-1.35193	-1.36605	-1.50909	-1.22133
	-0.108	-2.05758	-1.97975	-1.93247	-1.52845	-1.2209	-1.13972	-1.04395	-0.80676							-0.207	-1.34973	-1.364	-1.50909	-1.22082
	-0.107	-2.09268	-2.01029	-1.96445	-1.54617	-1.23175	-1.14784	-1.04968	-0.81122							-0.206	-1.35303	-1.364	-1.50744	-1.22133
	-0.106	-2.12126	-2.03436	-1.98835	-1.56703	-1.24369	-1.15514	-1.05669	-0.81446							-0.205	-1.34973	-1.36195	-1.50248	-1.22082
	-0.105	-2.14753	-2.06723	-2.01204	-1.58677	-1.25128	-1.16164	-1.06178	-0.81973							-0.204	-1.35083	-1.36195	-1.49917	-1.22182
	-0.104	-2.181	-2.09496	-2.04364	-1.6056	-1.25888	-1.16975	-1.06752	-0.82216							-0.203	-1.35083	-1.36298	-1.49862	-1.22281
	-0.103	-2.21771	-2.13064	-2.07127	-1.62598	-1.27191	-1.17787	-1.07261	-0.82784							-0.202	-1.35138	-1.36349	-1.49807	-1.22479
	-0.102	-2.25002	-2.1558	-2.1009	-1.64009	-1.2795	-1.18599	-1.07962	-0.83067							-0.201	-1.35303	-1.36554	-1.49697	-1.22479
	-0.101	-2.27768	-2.19018	-2.13051	-1.66674	-1.29035	-1.19248	-1.08471	-0.83513							-0.2	-1.35303	-1.36605	-1.49532	-1.22529
	-0.1	-2.31906	-2.22673	-2.16211	-1.684	-1.30229	-1.20304	-1.09108	-0.83999							-0.199	-1.35468	-1.36605	-1.49311	-1.22529
	-0.099	-2.35903	-2.26326	-2.19764	-1.70281	-1.31531	-1.20953	-1.09873	-0.84404							-0.198	-1.35909	-1.36605	-1.48926	-1.22578
	-0.098	-2.39622	-2.29764	-2.22529	-1.72946	-1.32509	-1.21846	-1.10573	-0.8481							-0.197	-1.3613	-1.36707	-1.48816	-1.22678
	-0.097	-2.44037	-2.33419	-2.26084	-1.75142	-1.33919	-1.22739	-1.11274	-0.85417							-0.196	-1.36405	-1.3681	-1.48816	-1.22926
	-0.096	-2.47291	-2.37718	-2.29243	-1.77023	-1.35113	-1.23469	-1.11784	-0.85741							-0.195	-1.36846	-1.37015	-1.48816	-1.22926
	-0.095	-2.51243	-2.41156	-2.33192	-1.79533	-1.36306	-1.24525	-1.12484	-0.86268							-0.194	-1.37011	-1.37271	-1.4865	-1.23025
	-0.094	-2.56123	-2.45455	-2.36943	-1.82354	-1.37718	-1.25418	-1.13376	-0.86714							-0.193	-1.37672	-1.37271	-1.48595	-1.23025
	-0.093	-2.6054	-2.49969	-2.40498	-1.84707	-1.38694	-1.26229	-1.14013	-0.87241							-0.192	-1.37948	-1.37476	-1.4843	-1.23372
	-0.092	-2.64722	-2.54268	-2.44249	-1.87371	-1.40213	-1.27203	-1.14777	-0.87726							-0.191	-1.38664	-1.37579	-1.48595	-1.23471
	-0.091	-2.69603	-2.58351	-2.48198	-1.89881	-1.41515	-1.28259	-1.15478	-0.88172							-0.19	-1.39105	-1.37989	-1.4876	-1.23769
	-0.09	-2.74485	-2.62436	-2.52541	-1.9286	-1.42818	-1.29233	-1.16178	-0.88658							-0.189	-1.39656	-1.38091	-1.48871	-1.23769
	-0.089	-2.79365	-2.67378	-2.56294	-1.95683	-1.44012	-1.30126	-1.16815	-0.89104							-0.188	-1.40482	-1.38501	-1.48871	-1.24166
	-0.088	-2.84246	-2.71892	-2.60439	-1.98504	-1.45314	-1.31262	-1.17643	-0.89713							-0.187	-1.41143	-1.38859	-1.48926	-1.24463
	-0.087	-2.89591	-2.76836	-2.64981	-2.0117	-1.4705	-1.32317	-1.18599	-0.90198							-0.186	-1.41694	-1.39218	-1.49036	-1.24611
	-0.086	-2.95634	-2.8178	-2.6893	-2.03678	-1.48461	-1.33455	-1.19299	-0.90725							-0.185	-1.42466	-1.39218	-1.49146	-1.2481
	-0.085	-3.01445	-2.86722	-2.74064	-2.06971	-1.49981	-1.34428	-1.20127	-0.91212							-0.184	-1.43237	-1.39577	-1.49366	-1.25058
	-0.084	-3.07023	-2.92526	-2.78606	-2.1042	-1.51826	-1.35483	-1.20828	-0.91819							-0.183	-1.44119	-1.40038	-1.49587	-1.25207
	-0.083	-3.13995	-2.97255	-2.83345	-2.13556	-1.53236	-1.3662	-1.21656	-0.92387							-0.182	-1.45055	-1.40397	-1.49642	-1.25554
	-0.082	-3.21433	-3.03058	-2.88083	-2.16692	-1.54756	-1.38	-1.22484	-0.92954							-0.181	-1.45827	-1.40704	-1.49807	-1.25702
	-0.081	-3.28869	-3.08861	-2.93414	-2.203	-1.56818	-1.39056	-1.2344	-0.93602							-0.18	-1.46818	-1.41166	-1.50303	-1.26099
	-0.08	-3.36074	-3.14449	-2.98547	-2.23749	-1.58446	-1.40191	-1.24395	-0.94209							-0.179	-1.47975	-1.41524	-1.50579	-1.26298
	-0.079	-3.4328	-3.20682	-3.03682	-2.27355	-1.60182	-1.41491	-1.25414	-0.94818							-0.178	-1.49022	-1.42036	-1.50799	-1.26644
	-0.078	-3.51879	-3.267	-3.09014	-2.30491	-1.61918	-1.42626	-1.26306	-0.95426							-0.177	-1.50565	-1.42652	-1.5135	-1.26893
	-0.077	-3.59781	-3.33578	-3.14542	-2.3441	-1.63764	-1.43926	-1.27198	-0.95952							-0.176	-1.52052	-1.42959	-1.51846	-1.27389
	-0.076	-3.66753	-3.39812	-3.20267	-2.38018	-1.65825	-1.45224	-1.28153	-0.96642							-0.175	-1.5343	-1.43471	-1.52176	-1.27636
	-0.075	-3.73957	-3.4669	-3.26587	-2.41937	-1.67779	-1.46604	-1.29236	-0.9733							-0.174	-1.54752	-1.44035	-1.52727	-1.28033
	-0.074	-3.81163	-3.53567	-3.3251	-2.457	-1.69732	-1.48228	-1.30191	-0.97937							-0.173	-1.55799	-1.44804	-1.53223	-1.28479
	-0.073	-3.89298	-3.60231	-3.38632	-2.49777	-1.71794	-1.49608	-1.31338	-0.98707							-0.172	-1.57232	-1.45419	-1.53609	-1.28876
	-0.072	-3.96736	-3.67968	-3.44752	-2.5401	-1.73856	-1.50825	-1.32293	-0.99356							-0.171	-1.58554	-1.46033	-1.5438	-1.29323
	-0.071	-4.06032	-3.75276	-3.51267	-2.58401	-1.76135	-1.52286	-1.33376	-1.00126							-0.17	-1.59821	-1.4675	-1.54766	-1.29669
	-0.07	-4.14166	-3.82583	-3.58179	-2.6232	-1.78088	-1.5383	-1.34522	-1.00733							-0.169	-1.61309	-1.47314	-1.55317	-1.30215
	-0.069	-4.22765	-3.91181	-3.64893	-2.66711	-1.80259	-1.55372	-1.35605	-1.01423							-0.168	-1.62631	-1.48236	-1.56033	-1.30513
	-0.068	-4.3183	-3.99133	-3.72001	-2.71571	-1.82864	-1.56996	-1.36815	-1.02152							-0.167	-1.64119	-1.49005	-1.56694	-1.31058
	-0.067	-4.41127	-4.07301	-3.78911	-2.76275	-1.85142	-1.58619	-1.37962	-1.02963							-0.166	-1.65606	-1.49876	-1.57355	-1.31504
	-0.066	-4.51121	-4.15253	-3.86217	-2.80823	-1.87313	-1.6008	-1.39045	-1.03732							-0.165	-1.67259	-1.50593	-1.58182	-1.32099
	-0.065	-4.61347	-4.24066	-3.93918	-2.86153	-1.89809	-1.61866	-1.40319	-1.0438							-0.164	-1.68967	-1.51464	-1.58788	-1.32793
	-0.064	-4.70876	-4.33093	-4.00828	-2.91014	-1.92197	-1.63327	-1.41529	-1.0519							-0.163	-1.70565	-1.52387	-1.59559	-1.33438
	-0.063	-4.80869	-4.4169	-4.08924	-2.95718	-1.94802	-1.64869	-1.4293	-1.05962							-0.162	-1.72108	-1.53257	-1.60386	-1.33984
	-0.062	-4.92026	-4.51362	-4.16822	-3.01519	-1.97406	-1.66656	-1.44077	-1.06852							-0.161	-1.73871	-1.54078	-1.61322	-1.34678
	-0.061	-5.04111	-4.60819	-4.25511	-3.06694	-2.0001	-1.68442	-1.45478	-1.07662							-0.16	-1.75524	-1.54949	-1.62039	-1.35025
	-0.06	-5.15268	-4.70491	-4.33605	-3.12338	-2.02941	-1.70064	-1.46879	-1.08554							-0.159	-1.77342	-1.56025	-1.6292	-1.35719
	-0.059	-5.26656	-4.80808	-4.42095	-3.17827	-2.05654	-1.72175	-1.4828	-1.09365							-0.158	-1.79215	-1.56999	-1.63857	-1.36661
	-0.058	-5.38741	-4.91341	-4.51178	-3.23785	-2.08367	-1.74124	-1.49554	-1.10175							-0.157	-1.80978	-1.58075	-1.65014	-1.37157
	-0.057	-5.50594	-5.01442	-4.60064	-3.29743	-2.11297	-1.75909	-1.50956	-1.11189							-0.156	-1.82796	-1.59253	-1.66006	-1.381
	-0.056	-5.6268	-5.11544	-4.6895	-3.35387	-2.14227	-1.77939	-1.52357	-1.11958							-0.155	-1.84835	-1.60432	-1.67108	-1.38695
	-0.055	-5.7616	-5.22506	-4.78625	-3.41503	-2.17265	-1.80049	-1.53949	-1.13052							-0.154	-1.86763	-1.61456	-1.68209	-1.39487
	-0.054	-5.89177	-5.34112	-4.88102	-3.48088	-2.20087	-1.81998	-1.5535	-1.13984							-0.153	-1.88471	-1.62584	-1.69366	-1.40182
	-0.053	-6.01959	-5.45074	-4.97382	-3.5436	-2.23125	-1.84189	-1.56943	-1.14876							-0.152	-1.9051	-1.63864	-1.70413	-1.41174
	-0.052	-6.16137	-5.56465	-5.07453	-3.61102	-2.2649	-1.86543	-1.58471	-1.15929							-0.151	-1.92603	-1.65146	-1.7146	-1.41917
	-0.051	-6.29151	-5.68717	-5.1772	-3.67844	-2.29745	-1.88736	-1.6	-1.1678							-0.15	-1.94642	-1.66426	-1.72782	-1.4281
	-0.05	-6.43794	-5.81398	-5.27592	-3.74901	-2.33219	-1.90927	-1.61656	-1.17792							-0.149	-1.96791	-1.6781	-1.73884	-1.43554
	-0.049	-6.59598	-5.94723	-5.39637	-3.82583	-2.37126	-1.93686	-1.63631	-1.19089							-0.148	-1.98995	-1.69142	-1.75372	-1.44744
	-0.048	-6.74706	-6.07619	-5.50498	-3.89796	-2.40381	-1.95798	-1.65159	-1.20062							-0.147	-2.01143	-1.70577	-1.76694	-1.45587
	-0.047	-6.90277	-6.21376	-5.61357	-3.97008	-2.44071	-1.98557	-1.66879	-1.21197							-0.146	-2.03237	-1.72063	-1.77906	-1.4648
	-0.046	-7.06313	-6.35347	-5.72612	-4.04848	-2.47761	-2.00992	-1.68599	-1.2229							-0.145	-2.05441	-1.73754	-1.79614	-1.47372
	-0.045	-7.22815	-6.48672	-5.84657	-4.12217	-2.5145	-2.03509	-1.70319	-1.23465							-0.144	-2.07535	-1.7524	-1.80882	-1.48414
	-0.044	-7.40479	-6.63502	-5.96306	-4.19901	-2.55466	-2.06188	-1.72166	-1.24681							-0.143	-2.09628	-1.76777	-1.82479	-1.49603
	-0.043	-7.56748	-6.77473	-6.08548	-4.28054	-2.59481	-2.08949	-1.74204	-1.26059							-0.142	-2.11997	-1.78468	-1.84243	-1.50744
	-0.042	-7.74645	-6.92519	-6.20791	-4.36522	-2.6328	-2.11789	-1.76178	-1.27234							-0.141	-2.14311	-1.79903	-1.8573	-1.51884
	-0.041	-7.92773	-7.07564	-6.33428	-4.44519	-2.67404	-2.14631	-1.78153	-1.28612							-0.14	-2.16901	-1.81594	-1.87328	-1.53025
	-0.04	-8.11832	-7.23254	-6.46657	-4.52829	-2.71528	-2.1739	-1.80128	-1.29787							-0.139	-2.19435	-1.83489	-1.89036	-1.54215
	-0.039	-8.30888	-7.38945	-6.59689	-4.61922	-2.75977	-2.20475	-1.82293	-1.31205							-0.138	-2.21694	-1.85232	-1.90799	-1.55306
	-0.038	-8.53202	-7.55279	-6.73707	-4.70547	-2.80319	-2.23398	-1.84331	-1.32542							-0.137	-2.24119	-1.87127	-1.92562	-1.56744
	-0.037	-8.73421	-7.7226	-6.87134	-4.79484	-2.85093	-2.26319	-1.86624	-1.3396							-0.136	-2.26488	-1.88921	-1.94435	-1.58082
	-0.036	-8.92712	-7.89025	-7.00956	-4.88735	-2.89869	-2.29567	-1.88726	-1.35338							-0.135	-2.29077	-1.91175	-1.96419	-1.59372
	-0.035	-9.12234	-8.07079	-7.1537	-4.98142	-2.94426	-2.32814	-1.91019	-1.36918							-0.134	-2.31446	-1.93225	-1.98402	-1.60661
	-0.034	-9.32223	-8.24919	-7.30376	-5.07863	-2.99527	-2.35898	-1.93249	-1.38378							-0.133	-2.34091	-1.95223	-2.00441	-1.62298
	-0.033	-9.53606	-8.43402	-7.4558	-5.17899	-3.0441	-2.3947	-1.95796	-1.39917							-0.132	-2.36956	-1.97529	-2.0259	-1.63636
	-0.032	-9.74058	-8.61458	-7.6039	-5.27619	-3.09294	-2.42961	-1.98089	-1.41498							-0.131	-2.39546	-1.99732	-2.04793	-1.65074
	-0.031	-9.96369	-8.81661	-7.76778	-5.38125	-3.14612	-2.46451	-2.00701	-1.43159							-0.13	-2.42411	-2.02089	-2.06942	-1.6676
	-0.03	-10.1938	-9.00791	-7.92574	-5.48945	-3.20038	-2.50105	-2.03249	-1.44658							-0.129	-2.45	-2.04395	-2.09146	-1.68248
	-0.029	-10.4309	-9.20779	-8.08567	-5.5945	-3.25139	-2.53677	-2.05669	-1.4636							-0.128	-2.47755	-2.0665	-2.11405	-1.69934
	-0.028	-10.6772	-9.41628	-8.25745	-5.70739	-3.30674	-2.57492	-2.08344	-1.48062							-0.127	-2.5062	-2.09314	-2.13829	-1.7162
	-0.027	-10.9306	-9.62691	-8.42135	-5.81872	-3.36317	-2.61307	-2.11083	-1.49885							-0.126	-2.53485	-2.11723	-2.16529	-1.73207
	-0.026	-11.1816	-9.8397	-8.60102	-5.93318	-3.42177	-2.65447	-2.13758	-1.51546							-0.125	-2.56185	-2.14387	-2.19008	-1.75091
	-0.025	-11.4395	-10.0589	-8.77479	-6.04764	-3.47711	-2.69506	-2.16624	-1.5345							-0.124	-2.59325	-2.17154	-2.21763	-1.76678
	-0.024	-11.7091	-10.2868	-8.95644	-6.1668	-3.53789	-2.73402	-2.19491	-1.55112							-0.123	-2.623	-2.19972	-2.24353	-1.78711
	-0.023	-11.9927	-10.5146	-9.14402	-6.29067	-3.59866	-2.77948	-2.22548	-1.57057							-0.122	-2.65276	-2.2279	-2.27108	-1.80496
	-0.022	-12.2576	-10.751	-9.3395	-6.41455	-3.65944	-2.82331	-2.25605	-1.58881							-0.121	-2.68526	-2.25505	-2.29917	-1.82282
	-0.021	-12.5412	-10.9917	-9.52905	-6.53528	-3.72456	-2.86634	-2.28726	-1.60907							-0.12	-2.71667	-2.2858	-2.32838	-1.84264
	-0.02	-12.834	-11.2497	-9.73638	-6.67012	-3.78749	-2.91342	-2.32038	-1.62892							-0.119	-2.74973	-2.31706	-2.35648	-1.86397
	-0.019	-13.1222	-11.4968	-9.9358	-6.80026	-3.85261	-2.95807	-2.35159	-1.65081							-0.118	-2.78223	-2.34832	-2.38953	-1.8848
	-0.018	-13.429	-11.7505	-10.1471	-6.93511	-3.92098	-3.00758	-2.38535	-1.67066							-0.117	-2.81529	-2.38008	-2.41818	-1.9076
	-0.017	-13.7335	-12.0148	-10.3564	-7.07622	-3.99152	-3.05548	-2.41975	-1.69375							-0.116	-2.8511	-2.41493	-2.45455	-1.93041
	-0.016	-14.0426	-12.2706	-10.5755	-7.21421	-4.05989	-3.10419	-2.45542	-1.71605							-0.115	-2.88306	-2.44721	-2.4865	-1.95372
	-0.015	-14.3633	-12.5479	-10.7967	-7.35688	-4.13043	-3.1529	-2.49236	-1.73873							-0.114	-2.91942	-2.48205	-2.52121	-1.97752
	-0.014	-14.6887	-12.8187	-11.0277	-7.50585	-4.20423	-3.20565	-2.52866	-1.76183							-0.113	-2.95854	-2.51894	-2.55868	-2.00331
	-0.013	-15.0281	-13.096	-11.2469	-7.64696	-4.27694	-3.25517	-2.56624	-1.78532							-0.112	-2.99325	-2.55532	-2.59229	-2.02711
	-0.012	-15.3674	-13.384	-11.4838	-7.80689	-4.35399	-3.30956	-2.60446	-1.80924							-0.111	-3.03292	-2.59375	-2.63196	-2.05289
	-0.011	-15.7276	-13.6763	-11.7168	-7.96526	-4.42997	-3.36314	-2.64523	-1.83517							-0.11	-3.06873	-2.63321	-2.67052	-2.07868
	-0.01	-16.0856	-13.9793	-11.9656	-8.12519	-4.50809	-3.41996	-2.68599	-1.86029							-0.109	-3.1062	-2.67062	-2.70799	-2.10446
	-0.009	-16.4528	-14.291	-12.2045	-8.2914	-4.5884	-3.47679	-2.72675	-1.88785							-0.108	-3.14918	-2.71263	-2.74876	-2.13224
	-0.008	-16.82	-14.607	-12.4553	-8.45603	-4.66871	-3.53199	-2.76816	-1.91378							-0.107	-3.1938	-2.75413	-2.79008	-2.16148
	-0.007	-17.1965	-14.9229	-12.71	-8.62851	-4.75554	-3.59286	-2.81274	-1.94174							-0.106	-3.23402	-2.79666	-2.83306	-2.19025
	-0.006	-17.5916	-15.2518	-12.9726	-8.79628	-4.83802	-3.65131	-2.85478	-1.96848							-0.105	-3.2781	-2.84022	-2.87659	-2.21951
	-0.005	-17.9821	-15.5827	-13.2352	-8.97033	-4.92266	-3.71301	-2.89809	-1.99684							-0.104	-3.31997	-2.88479	-2.91956	-2.24628
	-0.004	-18.3841	-15.9245	-13.5176	-9.15064	-5.01383	-3.77714	-2.94459	-2.02602							-0.103	-3.36736	-2.93194	-2.97025	-2.27802
	-0.003	-18.7816	-16.2684	-13.7901	-9.33096	-5.10389	-3.84127	-2.99109	-2.05601							-0.102	-3.41309	-2.97651	-3.01212	-2.30975
	-0.002	-19.1976	-16.623	-14.0803	-9.51912	-5.19723	-3.9054	-3.04013	-2.08599							-0.101	-3.45882	-3.02519	-3.05951	-2.34248
	-0.001	-19.6183	-16.9777	-14.3686	-9.70727	-5.29056	-3.97278	-3.0879	-2.1172							-0.1	-3.51006	-3.07541	-3.11075	-2.37669
	0	-20.0482	-17.328	-14.6549	-9.89228	-5.38823	-4.03933	-3.13376	-2.14758							-0.099	-3.55744	-3.12613	-3.16143	-2.41042
	0.001	-20.4782	-17.6891	-14.9432	-10.0836	-5.48048	-4.1059	-3.18408	-2.17837							-0.098	-3.60813	-3.17788	-3.21267	-2.44612
	0.002	-20.9314	-18.0631	-15.2453	-10.2843	-5.58358	-4.17572	-3.23567	-2.21201							-0.097	-3.65992	-3.23168	-3.26722	-2.48281
	0.003	-21.38	-18.4414	-15.5454	-10.4881	-5.6845	-4.24715	-3.28663	-2.24524							-0.096	-3.71336	-3.28446	-3.32287	-2.51901
	0.004	-21.8448	-18.839	-15.8633	-10.6998	-5.78977	-4.3194	-3.3414	-2.28089							-0.095	-3.76791	-3.34236	-3.37851	-2.55819
	0.005	-22.305	-19.2237	-16.1793	-10.913	-5.89613	-4.39408	-3.39554	-2.31494							-0.094	-3.82301	-3.39924	-3.43637	-2.59538
	0.006	-22.7838	-19.6235	-16.4991	-11.1263	-6.00682	-4.46877	-3.45096	-2.35059							-0.093	-3.88086	-3.45663	-3.49422	-2.63604
	0.007	-23.2649	-20.0233	-16.8229	-11.3442	-6.11535	-4.5475	-3.50765	-2.38787							-0.092	-3.94201	-3.5176	-3.55648	-2.67719
	0.008	-23.753	-20.4317	-17.1507	-11.5653	-6.22604	-4.62461	-3.5637	-2.42434							-0.091	-4.00097	-3.5791	-3.61929	-2.71934
	0.009	-24.241	-20.8529	-17.4943	-11.7942	-6.34542	-4.70579	-3.62357	-2.46242							-0.09	-4.06323	-3.64314	-3.68154	-2.76297
	0.01	-24.7524	-21.2656	-17.826	-12.02	-6.46153	-4.78697	-3.68281	-2.50092							-0.089	-4.12604	-3.70617	-3.74656	-2.80612
	0.011	-25.2404	-21.6869	-18.1676	-12.2474	-6.57874	-4.86977	-3.74332	-2.54063							-0.088	-4.19105	-3.77175	-3.81323	-2.85174
	0.012	-25.775	-22.1168	-18.5289	-12.4857	-6.70137	-4.95662	-3.80637	-2.58074							-0.087	-4.26047	-3.84042	-3.88265	-2.89686
	0.013	-26.2631	-22.5466	-18.8764	-12.7272	-6.81859	-5.04187	-3.86816	-2.62127							-0.086	-4.32714	-3.90806	-3.95317	-2.94447
	0.014	-26.7976	-22.998	-19.2378	-12.9686	-6.93905	-5.12872	-3.93376	-2.66301							-0.085	-4.39601	-3.97876	-4.0248	-2.99306
	0.015	-27.3322	-23.4279	-19.6031	-13.2195	-7.06927	-5.21883	-4.00064	-2.70636							-0.084	-4.46929	-4.05306	-4.10083	-3.04314
	0.016	-27.8667	-23.8792	-19.9624	-13.4641	-7.19299	-5.30894	-4.06497	-2.74932							-0.083	-4.54201	-4.12685	-4.17631	-3.09273
	0.017	-28.4013	-24.3306	-20.3376	-13.7197	-7.3243	-5.40067	-4.13567	-2.79267							-0.082	-4.61694	-4.20421	-4.25345	-3.14529
	0.018	-28.9359	-24.7819	-20.7128	-13.9737	-7.45344	-5.4932	-4.20574	-2.83765							-0.081	-4.69573	-4.28261	-4.33609	-3.19785
	0.019	-29.4704	-25.2118	-21.0682	-14.2293	-7.58584	-5.58331	-4.27261	-2.88263							-0.08	-4.77066	-4.36101	-4.41488	-3.2514
	0.02	-30.0282	-25.6847	-21.4631	-14.4943	-7.72585	-5.68072	-4.34523	-2.92922							-0.079	-4.85331	-4.44401	-4.50193	-3.30694
	0.021	-30.586	-26.136	-21.8382	-14.7655	-7.86367	-5.77651	-4.41975	-2.97703							-0.078	-4.93595	-4.52651	-4.58568	-3.36446
	0.022	-31.1438	-26.6089	-22.2134	-15.0336	-8.00367	-5.87554	-4.49363	-3.02486							-0.077	-5.01309	-4.61106	-4.66942	-3.42298
	0.023	-31.7016	-27.0817	-22.6083	-15.3065	-8.14583	-5.97539	-4.56816	-3.07428							-0.076	-5.10124	-4.70022	-4.76199	-3.48348
	0.024	-32.2594	-27.5331	-22.9835	-15.5809	-8.288	-6.07525	-4.64077	-3.12413							-0.075	-5.1894	-4.78784	-4.85455	-3.54645
	0.025	-32.8405	-28.006	-23.3784	-15.8521	-8.43668	-6.18077	-4.71975	-3.17599							-0.074	-5.27755	-4.87955	-4.94876	-3.60843
	0.026	-33.3983	-28.4788	-23.7535	-16.1344	-8.58102	-6.28305	-4.793	-3.22665							-0.073	-5.37122	-4.97281	-5.04353	-3.67439
	0.027	-33.9561	-28.9517	-24.1484	-16.4166	-8.7297	-6.38858	-4.87134	-3.27892							-0.072	-5.45937	-5.06504	-5.14105	-3.73934
	0.028	-34.5371	-29.4245	-24.5433	-16.7145	-8.88272	-6.49818	-4.95223	-3.33524							-0.071	-5.55854	-5.15984	-5.24077	-3.80728
	0.029	-35.0949	-29.8974	-24.9382	-16.9967	-9.03573	-6.60694	-5.03376	-3.3871							-0.07	-5.65221	-5.26232	-5.3427	-3.87521
	0.03	-35.6759	-30.3702	-25.3331	-17.279	-9.18875	-6.71734	-5.11465	-3.44261							-0.069	-5.75138	-5.35967	-5.44628	-3.94612
	0.031	-36.2337	-30.8431	-25.728	-17.5612	-9.34286	-6.82937	-5.19937	-3.49895							-0.068	-5.85606	-5.46215	-5.55372	-4.01901
	0.032	-36.8148	-31.2945	-26.1032	-17.8434	-9.49913	-6.93733	-5.28281	-3.55364							-0.067	-5.95524	-5.56975	-5.66391	-4.09141
	0.033	-37.3726	-31.7888	-26.4981	-18.1413	-9.66083	-7.05179	-5.37007	-3.61078							-0.066	-6.05992	-5.67224	-5.77411	-4.16578
	0.034	-37.9536	-32.2402	-26.893	-18.4236	-9.81603	-7.16706	-5.45542	-3.66751							-0.065	-6.17011	-5.77984	-5.8843	-4.24215
	0.035	-38.5114	-32.713	-27.2879	-18.7058	-9.97338	-7.27989	-5.54268	-3.72464							-0.064	-6.2748	-5.89256	-6.00551	-4.31951
	0.036	-39.0692	-33.1859	-27.6828	-19.0037	-10.1405	-7.39679	-5.63376	-3.78583							-0.063	-6.3905	-6.00529	-6.12122	-4.39885
	0.037	-39.627	-33.6372	-28.058	-19.3016	-10.3033	-7.51207	-5.7223	-3.84661							-0.062	-6.5062	-6.11802	-6.24243	-4.48116
	0.038	-40.1848	-34.0886	-28.4529	-19.5839	-10.4672	-7.63058	-5.81083	-3.90739							-0.061	-6.6219	-6.23587	-6.35813	-4.56397
	0.039	-40.7426	-34.54	-28.828	-19.8818	-10.63	-7.74829	-5.9	-3.96938							-0.06	-6.73761	-6.35372	-6.49036	-4.65174
	0.04	-41.2772	-34.9913	-29.2032	-20.164	-10.7938	-7.86924	-5.99109	-4.03178							-0.059	-6.85882	-6.4767	-6.61157	-4.73653
	0.041	-41.835	-35.4427	-29.5784	-20.4619	-10.961	-7.98938	-6.08408	-4.09662							-0.058	-6.98554	-6.59967	-6.74381	-4.8253
	0.042	-42.3695	-35.8941	-29.9535	-20.7442	-11.1237	-8.11033	-6.17453	-4.1574							-0.057	-7.10675	-6.72264	-6.87604	-4.91455
	0.043	-42.9041	-36.3239	-30.3089	-21.0264	-11.2865	-8.23128	-6.26688	-4.22223							-0.056	-7.23348	-6.85074	-7.00827	-5.00827
	0.044	-43.4154	-36.7538	-30.6841	-21.3243	-11.4602	-8.35305	-6.36243	-4.28706							-0.055	-7.37122	-6.98397	-7.14601	-5.10248
	0.045	-43.95	-37.1837	-31.0198	-21.6065	-11.623	-8.47481	-6.4586	-4.35189							-0.054	-7.50345	-7.11207	-7.28375	-5.1967
	0.046	-44.4613	-37.592	-31.3752	-21.8888	-11.7857	-8.59658	-6.55415	-4.42078							-0.053	-7.64119	-7.2453	-7.427	-5.29091
	0.047	-44.9494	-38.0219	-31.7306	-22.171	-11.9485	-8.71834	-6.64969	-4.48561							-0.052	-7.77893	-7.38364	-7.57025	-5.39504
	0.048	-45.4374	-38.4088	-32.0663	-22.4376	-12.1113	-8.84011	-6.73886	-4.55044							-0.051	-7.92218	-7.52711	-7.71901	-5.49422
	0.049	-45.9255	-38.8172	-32.4019	-22.7041	-12.2741	-8.95375	-6.84077	-4.61933							-0.05	-8.06543	-7.66546	-7.86777	-5.59835
	0.05	-46.3903	-39.204	-32.7179	-22.9707	-12.4369	-9.07552	-6.92994	-4.68821							-0.049	-8.22521	-7.8243	-8.03306	-5.7124
	0.051	-46.8552	-39.5909	-33.0338	-23.2372	-12.5888	-9.18917	-7.02548	-4.7571							-0.048	-8.37397	-7.96777	-8.18733	-5.82149
	0.052	-47.32	-39.9563	-33.3497	-23.5038	-12.7516	-9.31093	-7.12102	-4.82598							-0.047	-8.52824	-8.12149	-8.35262	-5.93059
	0.053	-47.7616	-40.3217	-33.6656	-23.7703	-12.9144	-9.42458	-7.21657	-4.89487							-0.046	-8.68251	-8.27521	-8.5124	-6.03967
	0.054	-48.1799	-40.6871	-33.9618	-24.0212	-13.0663	-9.54634	-7.31211	-4.96375							-0.045	-8.84229	-8.42893	-8.67769	-6.15372
	0.055	-48.5983	-41.031	-34.258	-24.2564	-13.2291	-9.65999	-7.40765	-5.03264							-0.044	-9.00758	-8.59289	-8.84298	-6.27273
	0.056	-48.9934	-41.3534	-34.5344	-24.5073	-13.3702	-9.77364	-7.50319	-5.10152							-0.043	-9.17287	-8.75174	-9.01378	-6.39174
	0.057	-49.4117	-41.6758	-34.8109	-24.7425	-13.5221	-9.88728	-7.59873	-5.17041							-0.042	-9.34367	-8.91571	-9.19009	-6.5157
	0.058	-49.7836	-41.9767	-35.0675	-24.9777	-13.6741	-9.99281	-7.6879	-5.23929							-0.041	-9.51447	-9.07967	-9.3664	-6.63967
	0.059	-50.1555	-42.2561	-35.3045	-25.1815	-13.8151	-10.0983	-7.77708	-5.30412							-0.04	-9.68527	-9.24877	-9.5427	-6.76364
	0.06	-50.5041	-42.557	-35.5612	-25.4167	-13.9671	-10.212	-7.87262	-5.37301							-0.039	-9.86709	-9.42295	-9.73003	-6.89257
	0.061	-50.8527	-42.8149	-35.7784	-25.6205	-14.1082	-10.3175	-7.95542	-5.44189							-0.038	-10.0544	-9.59723	-9.91185	-7.02149
	0.062	-51.1781	-43.0729	-35.9956	-25.8244	-14.2492	-10.423	-8.04459	-5.51078							-0.037	-10.2362	-9.77142	-10.0992	-7.15538
	0.063	-51.5035	-43.3093	-36.2128	-26.0282	-14.3903	-10.5205	-8.13376	-5.57561							-0.036	-10.4291	-9.95072	-10.292	-7.29422
	0.064	-51.7824	-43.5242	-36.3905	-26.2007	-14.5205	-10.6179	-8.21657	-5.6445							-0.035	-10.6219	-10.1352	-10.4904	-7.42811
	0.065	-52.0613	-43.7607	-36.5879	-26.3888	-14.6508	-10.7234	-8.29937	-5.70933							-0.034	-10.8203	-10.3248	-10.6887	-7.56695
	0.066	-52.3402	-43.9541	-36.7459	-26.5613	-14.7702	-10.8127	-8.38217	-5.77416							-0.033	-11.0241	-10.5144	-10.8926	-7.71075
	0.067	-52.5726	-44.126	-36.9039	-26.7181	-14.8895	-10.9101	-8.46498	-5.83899							-0.032	-11.2225	-10.704	-11.0964	-7.85455
	0.068	-52.805	-44.298	-37.0618	-26.8749	-15.0089	-10.9994	-8.54141	-5.90383							-0.031	-11.4373	-10.9038	-11.3113	-8.00331
	0.069	-53.0374	-44.4699	-37.1803	-27.0317	-15.1174	-11.0887	-8.61784	-5.96461							-0.03	-11.6522	-11.1036	-11.5262	-8.14711
	0.07	-53.2234	-44.5989	-37.3185	-27.1571	-15.226	-11.1699	-8.69427	-6.02944							-0.029	-11.8616	-11.3086	-11.7411	-8.29588
	0.071	-53.4093	-44.7279	-37.4172	-27.2983	-15.3345	-11.251	-8.76434	-6.09022							-0.028	-12.0875	-11.5187	-11.967	-8.44959
	0.072	-53.572	-44.8138	-37.4962	-27.408	-15.4322	-11.3241	-8.8344	-6.14695							-0.027	-12.3134	-11.7288	-12.1928	-8.60827
	0.073	-53.7347	-44.9213	-37.5949	-27.5178	-15.5298	-11.4053	-8.90447	-6.20773							-0.026	-12.5503	-11.944	-12.4298	-8.76199
	0.074	-53.8741	-45.0073	-37.6542	-27.6119	-15.6166	-11.4702	-8.96816	-6.26446							-0.025	-12.7817	-12.1643	-12.6612	-8.92066
	0.075	-53.9671	-45.0503	-37.6937	-27.7059	-15.6926	-11.5352	-9.03185	-6.31713							-0.024	-13.0241	-12.3846	-12.9036	-9.07938
	0.076	-54.0833	-45.1147	-37.7529	-27.7843	-15.7794	-11.6001	-9.09555	-6.37386							-0.023	-13.2721	-12.6153	-13.1515	-9.24795
	0.077	-54.1298	-45.1362	-37.7726	-27.8627	-15.8554	-11.6569	-9.15287	-6.42654							-0.022	-13.5255	-12.8509	-13.3995	-9.41157
	0.078	-54.1995	-45.1577	-37.7924	-27.9098	-15.9205	-11.7138	-9.20383	-6.47922							-0.021	-13.7789	-13.0866	-13.6529	-9.58014
	0.079	-54.246	-45.1577	-37.7924	-27.9725	-15.9748	-11.7706	-9.25478	-6.53189							-0.02	-14.0434	-13.3326	-13.9119	-9.75375
	0.08	-54.2693	-45.1362	-37.7529	-28.0038	-16.029	-11.8193	-9.30574	-6.57647							-0.019	-14.3134	-13.5837	-14.1818	-9.92727
	0.081	-54.2693	-45.1147	-37.7332	-28.0352	-16.0833	-11.8599	-9.35033	-6.62509							-0.018	-14.5833	-13.8347	-14.4518	-10.1058
	0.082	-54.246	-45.0503	-37.6937	-28.0509	-16.1267	-11.9005	-9.39491	-6.66966							-0.017	-14.8643	-14.096	-14.7218	-10.2843
	0.083	-54.1995	-44.9643	-37.6344	-28.0509	-16.1593	-11.9248	-9.43313	-6.71018							-0.016	-15.1453	-14.3573	-15.0028	-10.4678
	0.084	-54.1763	-44.8998	-37.5554	-28.0509	-16.1918	-11.9573	-9.47135	-6.7507							-0.015	-15.4373	-14.6341	-15.2948	-10.6512
	0.085	-54.0833	-44.8138	-37.4765	-28.0352	-16.2244	-11.9735	-9.50319	-6.79122							-0.014	-15.7349	-14.9057	-15.5868	-10.8397
	0.086	-53.9904	-44.6849	-37.3777	-28.0038	-16.2352	-11.9979	-9.52867	-6.82769							-0.013	-16.0379	-15.1823	-15.8788	-11.0282
	0.087	-53.8974	-44.5559	-37.2593	-27.9725	-16.2569	-12.006	-9.55415	-6.86011							-0.012	-16.3464	-15.4795	-16.1873	-11.2215
	0.088	-53.7579	-44.4055	-37.121	-27.9254	-16.2569	-12.0141	-9.57326	-6.88847							-0.011	-16.666	-15.7716	-16.4959	-11.4198
	0.089	-53.6185	-44.255	-37.0026	-27.8627	-16.2569	-12.0222	-9.59873	-6.92089							-0.01	-16.9911	-16.0739	-16.821	-11.6182
	0.09	-53.4558	-44.0831	-36.8446	-27.8	-16.2569	-12.0141	-9.61147	-6.9452							-0.009	-17.3161	-16.3762	-17.1405	-11.8215
	0.091	-53.2699	-43.8896	-36.6669	-27.7059	-16.2352	-12.0141	-9.61784	-6.96951							-0.008	-17.6522	-16.6888	-17.4711	-12.0248
	0.092	-53.0839	-43.6962	-36.5089	-27.6275	-16.2244	-11.9979	-9.63058	-6.98977							-0.007	-17.9993	-17.0167	-17.8127	-12.2331
	0.093	-52.8748	-43.4812	-36.3312	-27.5335	-16.1918	-11.9898	-9.63695	-7.01003							-0.006	-18.3464	-17.3395	-18.1543	-12.4463
	0.094	-52.6423	-43.2448	-36.114	-27.4237	-16.1593	-11.9654	-9.63058	-7.02624							-0.005	-18.6991	-17.6675	-18.5014	-12.6595
	0.095	-52.4099	-43.0084	-35.9166	-27.2983	-16.1267	-11.941	-9.62421	-7.04245							-0.004	-19.0682	-18.0108	-18.8705	-12.8827
	0.096	-52.131	-42.729	-35.6994	-27.1728	-16.0724	-11.9086	-9.61147	-7.05055							-0.003	-19.4373	-18.3592	-19.2342	-13.1008
	0.097	-51.8754	-42.471	-35.4624	-27.0317	-16.029	-11.8761	-9.6051	-7.05866							-0.002	-19.8175	-18.7127	-19.6033	-13.3289
	0.098	-51.5732	-42.1916	-35.2255	-26.8906	-15.9748	-11.8355	-9.586	-7.06271							-0.001	-20.2032	-19.0714	-19.9835	-13.5571
	0.099	-51.2478	-41.8907	-34.9688	-26.7338	-15.8988	-11.7949	-9.56052	-7.06271							0	-20.5889	-19.4301	-20.3637	-13.7901
	0.1	-50.9457	-41.5898	-34.7121	-26.577	-15.8445	-11.7462	-9.54141	-7.06271							0.001	-20.9856	-19.799	-20.7493	-14.0232
	0.101	-50.6203	-41.2889	-34.4554	-26.4045	-15.7686	-11.6975	-9.50956	-7.06271							0.002	-21.3878	-20.1782	-21.1515	-14.2662
	0.102	-50.2717	-40.945	-34.1593	-26.2164	-15.6818	-11.6407	-9.47771	-7.05461							0.003	-21.801	-20.5625	-21.5537	-14.5091
	0.103	-49.8998	-40.6011	-33.8631	-26.0125	-15.5949	-11.5758	-9.4395	-7.04245							0.004	-22.2307	-20.9571	-21.9725	-14.7669
	0.104	-49.528	-40.2572	-33.5472	-25.8244	-15.5081	-11.5027	-9.39491	-7.03029							0.005	-22.6605	-21.3567	-22.3912	-15.0198
	0.105	-49.1328	-39.8918	-33.251	-25.6205	-15.4104	-11.4378	-9.3567	-7.01409							0.006	-23.0957	-21.7615	-22.821	-15.2826
	0.106	-48.7377	-39.5264	-32.9351	-25.4167	-15.3128	-11.3647	-9.30574	-6.99383							0.007	-23.5365	-22.1765	-23.2507	-15.5454
	0.107	-48.2962	-39.1396	-32.5994	-25.1815	-15.1934	-11.2835	-9.25478	-6.97357							0.008	-23.9828	-22.5916	-23.6915	-15.8133
	0.108	-47.8778	-38.7527	-32.2835	-24.9777	-15.0957	-11.2105	-9.20383	-6.94925							0.009	-24.4401	-23.0271	-24.1488	-16.0909
	0.109	-47.4595	-38.3658	-31.9478	-24.7425	-14.9764	-11.1212	-9.15287	-6.92494							0.01	-24.8974	-23.4576	-24.6006	-16.3686
	0.11	-46.9946	-37.9574	-31.5924	-24.4916	-14.857	-11.0319	-9.08918	-6.89252							0.011	-25.3547	-23.888	-25.0579	-16.6513
	0.111	-46.553	-37.549	-31.237	-24.2564	-14.7376	-10.9426	-9.02549	-6.86011							0.012	-25.834	-24.344	-25.5317	-16.9439
	0.112	-46.0882	-37.1407	-30.8816	-24.0055	-14.5965	-10.8452	-8.96179	-6.82769							0.013	-26.3134	-24.7898	-26	-17.2364
	0.113	-45.6234	-36.7108	-30.5261	-23.7547	-14.4663	-10.7478	-8.89173	-6.79122							0.014	-26.7982	-25.2458	-26.4849	-17.5339
	0.114	-45.112	-36.2809	-30.151	-23.4881	-14.3361	-10.6503	-8.82166	-6.75476							0.015	-27.2886	-25.707	-26.9697	-17.8364
	0.115	-44.624	-35.8296	-29.7758	-23.2372	-14.1841	-10.5448	-8.74523	-6.71018							0.016	-27.7789	-26.1733	-27.4546	-18.1438
	0.116	-44.1359	-35.3782	-29.4007	-22.9707	-14.043	-10.4393	-8.6688	-6.66561							0.017	-28.2803	-26.6498	-27.967	-18.4562
	0.117	-43.6246	-34.9483	-29.0255	-22.7041	-13.9128	-10.3338	-8.59236	-6.62104							0.018	-28.7817	-27.1314	-28.4683	-18.7736
	0.118	-43.09	-34.497	-28.6306	-22.4219	-13.75	-10.2201	-8.50956	-6.57241							0.019	-29.2776	-27.6029	-28.9697	-19.0909
	0.119	-42.5787	-34.0241	-28.2357	-22.1397	-13.6089	-10.1065	-8.42676	-6.51974							0.02	-29.79	-28.0999	-29.4931	-19.4232
	0.12	-42.0441	-33.5513	-27.8408	-21.8574	-13.4462	-9.99281	-8.33759	-6.46706							0.021	-30.3024	-28.5866	-30.011	-19.7554
	0.121	-41.5096	-33.0999	-27.4656	-21.5752	-13.2942	-9.87917	-8.24841	-6.41033							0.022	-30.8148	-29.0836	-30.54	-20.0926
	0.122	-40.975	-32.627	-27.0707	-21.293	-13.1314	-9.76552	-8.15924	-6.3536							0.023	-31.3327	-29.5807	-31.0689	-20.4348
	0.123	-40.4172	-32.1542	-26.6561	-20.995	-12.9687	-9.64375	-8.07007	-6.29282							0.024	-31.8451	-30.0726	-31.5978	-20.7769
	0.124	-39.8827	-31.6813	-26.2809	-20.6971	-12.8059	-9.52199	-7.9809	-6.23609							0.025	-32.374	-30.5901	-32.1378	-21.1289
	0.125	-39.3249	-31.2085	-25.886	-20.4149	-12.6539	-9.40834	-7.89173	-6.17126							0.026	-32.8919	-31.0871	-32.6722	-21.486
	0.126	-38.7671	-30.7356	-25.4714	-20.117	-12.4803	-9.27846	-7.78982	-6.11048							0.027	-33.4098	-31.5842	-33.2066	-21.838
	0.127	-38.2093	-30.2628	-25.0765	-19.8191	-12.3175	-9.1567	-7.69427	-6.04565							0.028	-33.9387	-32.1068	-33.7631	-22.205
	0.128	-37.6515	-29.7899	-24.6815	-19.5212	-12.1439	-9.02681	-7.59236	-5.97676							0.029	-34.4677	-32.6141	-34.3086	-22.5719
	0.129	-37.0704	-29.3171	-24.2866	-19.2389	-11.9811	-8.90505	-7.49682	-5.91193							0.03	-34.9966	-33.1265	-34.865	-22.9438
	0.13	-36.5126	-28.8442	-23.8917	-18.941	-11.8074	-8.77517	-7.40128	-5.83899							0.031	-35.5255	-33.6388	-35.416	-23.3158
	0.131	-35.9316	-28.3499	-23.4968	-18.6274	-11.6338	-8.6534	-7.29937	-5.77011							0.032	-36.0379	-34.141	-35.9615	-23.6926
	0.132	-35.3738	-27.877	-23.1019	-18.3452	-11.471	-8.52352	-7.20383	-5.70122							0.033	-36.5834	-34.6637	-36.5179	-24.0793
	0.133	-34.816	-27.4256	-22.707	-18.0473	-11.3082	-8.40176	-7.10192	-5.62829							0.034	-37.1013	-35.1709	-37.0744	-24.4612
	0.134	-34.235	-26.9528	-22.3121	-17.7494	-11.1346	-8.27187	-7.00001	-5.55535							0.035	-37.6247	-35.6731	-37.6199	-24.843
	0.135	-33.6539	-26.4799	-21.937	-17.4514	-10.9718	-8.14199	-6.89809	-5.48241							0.036	-38.1591	-36.1906	-38.1818	-25.2347
	0.136	-33.0729	-26.0071	-21.5421	-17.1535	-10.7949	-8.01779	-6.79618	-5.40948							0.037	-38.6825	-36.6979	-38.7383	-25.6215
	0.137	-32.5151	-25.5557	-21.1669	-16.8713	-10.6289	-7.89602	-6.69427	-5.33654							0.038	-39.1949	-37.2051	-39.2838	-26.0132
	0.138	-31.934	-25.0829	-20.772	-16.5734	-10.4639	-7.77021	-6.59236	-5.2636							0.039	-39.7128	-37.7073	-39.8347	-26.405
	0.139	-31.3762	-24.61	-20.3968	-16.2755	-10.2946	-7.64195	-6.49045	-5.18661							0.04	-40.2197	-38.1992	-40.3692	-26.7967
	0.14	-30.8184	-24.1586	-20.0414	-15.9932	-10.1318	-7.521	-6.39491	-5.10963							0.041	-40.7431	-38.7065	-40.9201	-27.1934
	0.141	-30.2606	-23.7073	-19.6663	-15.711	-9.96687	-7.39842	-6.29364	-5.03669							0.042	-41.25	-39.1933	-41.4601	-27.5901
	0.142	-29.6796	-23.2559	-19.297	-15.4319	-9.79865	-7.27584	-6.193	-4.9597							0.043	-41.7459	-39.6749	-41.9835	-27.9818
	0.143	-29.145	-22.826	-18.9357	-15.1591	-9.64022	-7.1565	-6.09364	-4.88271							0.044	-42.2583	-40.1617	-42.5234	-28.3884
	0.144	-28.5872	-22.3747	-18.5763	-14.8784	-9.47416	-7.03394	-5.99172	-4.80977							0.045	-42.7486	-40.6382	-43.0469	-28.7802
	0.145	-28.0294	-21.9448	-18.2229	-14.6119	-9.31681	-6.91704	-5.89491	-4.73279							0.046	-43.2445	-41.1045	-43.5593	-29.1719
	0.146	-27.4949	-21.5149	-17.8714	-14.3437	-9.15619	-6.79853	-5.79937	-4.6558							0.047	-43.7294	-41.5605	-44.0717	-29.5686
	0.147	-26.9603	-21.0851	-17.5239	-14.074	-8.99774	-6.68163	-5.69873	-4.57881							0.048	-43.9167	-42.0114	-44.5675	-29.9554
	0.148	-26.4258	-20.6681	-17.1823	-13.8091	-8.84039	-6.56554	-5.60383	-4.50992							0.049	-44.2473	-42.4572	-45.0689	-30.352
	0.149	-25.8912	-20.2468	-16.8466	-13.5551	-8.68628	-6.45027	-5.50956	-4.43699							0.05	-44.6219	-42.8927	-45.5537	-30.7339
	0.15	-25.3799	-19.8363	-16.509	-13.2885	-8.53326	-6.3342	-5.41465	-4.36							0.051	-45.0296	-43.3129	-46.0221	-31.1058
	0.151	-24.8453	-19.4279	-16.1773	-13.0361	-8.38133	-6.22298	-5.32293	-4.28706							0.052	-45.4814	-43.7382	-46.5069	-31.4976
	0.152	-24.334	-19.0324	-15.8475	-12.782	-8.2294	-6.11096	-5.22994	-4.21412							0.053	-45.9498	-44.1532	-46.9697	-31.8793
	0.153	-23.8459	-18.6391	-15.5277	-12.5343	-8.08397	-6.00056	-5.13822	-4.14119							0.054	-46.4126	-44.5478	-47.4215	-32.2562
	0.154	-23.3346	-18.2436	-15.2078	-12.2881	-7.93638	-5.89341	-5.0465	-4.0723							0.055	-46.8699	-44.9372	-47.8568	-32.6232
	0.155	-22.8442	-17.8482	-14.8938	-12.0467	-7.79204	-5.78462	-4.95669	-4.00099							0.056	-47.3217	-45.3062	-48.2755	-32.9852
	0.156	-22.3515	-17.4699	-14.5898	-11.8083	-7.64988	-5.68072	-4.87007	-3.9317							0.057	-47.7679	-45.6751	-48.6942	-33.3521
	0.157	-21.8704	-17.098	-14.2896	-11.5763	-7.51097	-5.57438	-4.78281	-3.86402							0.058	-48.1977	-46.0235	-49.0909	-33.7042
	0.158	-21.3986	-16.7219	-13.9836	-11.338	-7.37205	-5.4721	-4.69618	-3.79353							0.059	-48.6054	-46.3515	-49.4711	-34.0413
	0.159	-20.9268	-16.3565	-13.6953	-11.1137	-7.23531	-5.37225	-4.61274	-3.72788							0.06	-49.0241	-46.6845	-49.8513	-34.3885
	0.16	-20.4666	-15.9911	-13.3991	-10.8832	-7.09965	-5.27241	-4.52867	-3.66062							0.061	-49.4098	-46.9971	-50.2039	-34.7206
	0.161	-20.0064	-15.6386	-13.1187	-10.6669	-6.96835	-5.17743	-4.44586	-3.59538							0.062	-49.779	-47.2891	-50.5455	-35.043
	0.162	-19.5579	-15.2969	-12.8482	-10.452	-6.8392	-5.08002	-4.36625	-3.53096							0.063	-50.1426	-47.5658	-50.8761	-35.3604
	0.163	-19.1186	-14.9465	-12.5718	-10.2357	-6.70898	-4.98586	-4.28408	-3.46612							0.064	-50.4732	-47.822	-51.1791	-35.6629
	0.164	-18.6793	-14.6177	-12.3092	-10.0287	-6.58743	-4.89575	-4.20828	-3.40372							0.065	-50.8203	-48.0782	-51.4876	-35.9703
	0.165	-18.2563	-14.291	-12.0505	-9.82801	-6.4637	-4.80402	-4.13058	-3.34092							0.066	-51.1343	-48.3036	-51.7576	-36.2578
	0.166	-17.8263	-13.9643	-11.7938	-9.62573	-6.34433	-4.71472	-4.05542	-3.28014							0.067	-51.4208	-48.5086	-52.0111	-36.5306
	0.167	-17.4103	-13.6505	-11.547	-9.43131	-6.22495	-4.62705	-3.98153	-3.21975							0.068	-51.7128	-48.7187	-52.2645	-36.8083
	0.168	-17.0036	-13.3367	-11.3002	-9.23374	-6.10666	-4.5402	-3.90765	-3.16019							0.069	-51.9718	-48.8929	-52.4904	-37.0711
	0.169	-16.6038	-13.0379	-11.0652	-9.04558	-5.99597	-4.45658	-3.83504	-3.10183							0.07	-52.2032	-49.0517	-52.6942	-37.3141
	0.17	-16.2041	-12.7413	-10.8303	-8.8637	-5.87984	-4.37459	-3.76561	-3.0443							0.071	-52.4236	-49.1952	-52.8761	-37.5471
	0.171	-15.8206	-12.4447	-10.5913	-8.67869	-5.76915	-4.29098	-3.69682	-2.98636							0.072	-52.6109	-49.3131	-53.0358	-37.7653
	0.172	-15.4418	-12.1653	-10.3663	-8.5015	-5.66389	-4.21387	-3.6293	-2.93125							0.073	-52.7927	-49.4309	-53.1901	-37.9835
	0.173	-15.0792	-11.8923	-10.1451	-8.32432	-5.55645	-4.13513	-3.56433	-2.87573							0.074	-52.9415	-49.5129	-53.3168	-38.1769
	0.174	-14.712	-11.6129	-9.92988	-8.15499	-5.45118	-4.05801	-3.49746	-2.82144							0.075	-53.0627	-49.5744	-53.4105	-38.3554
	0.175	-14.3657	-11.3507	-9.72058	-7.98879	-5.34807	-3.98495	-3.43376	-2.76917							0.076	-53.1839	-49.6359	-53.5097	-38.5339
	0.176	-14.0077	-11.0906	-9.5093	-7.82727	-5.24607	-3.90865	-3.37007	-2.71528							0.077	-53.2721	-49.6666	-53.5813	-38.6926
	0.177	-13.6777	-10.8349	-9.30791	-7.66892	-5.14622	-3.83639	-3.31019	-2.66502							0.078	-53.3382	-49.6718	-53.6144	-38.8314
	0.178	-13.343	-10.592	-9.11046	-7.50742	-5.05072	-3.76577	-3.24968	-2.6156							0.079	-53.3768	-49.6564	-53.6364	-38.9604
	0.179	-13.013	-10.3448	-8.90708	-7.35375	-4.9563	-3.69434	-3.18726	-2.56535							0.08	-53.3988	-49.6154	-53.6254	-39.0695
	0.18	-12.6969	-10.0998	-8.71752	-7.20166	-4.86297	-3.62696	-3.12994	-2.51835							0.081	-53.4153	-49.5744	-53.6144	-39.1785
	0.181	-12.3948	-9.87624	-8.53587	-7.05427	-4.77398	-3.56202	-3.07452	-2.47175							0.082	-53.3933	-49.5078	-53.5648	-39.2629
	0.182	-12.0787	-9.64196	-8.35026	-6.91002	-4.6839	-3.49221	-3.01656	-2.42475							0.083	-53.3492	-49.3951	-53.4821	-39.3273
	0.183	-11.7905	-9.42272	-8.17255	-6.77203	-4.59709	-3.42971	-2.96242	-2.37977							0.084	-53.3106	-49.2875	-53.405	-39.3868
	0.184	-11.5	-9.19919	-7.9988	-6.62936	-4.50701	-3.36638	-2.90828	-2.33357							0.085	-53.239	-49.1542	-53.2838	-39.4265
	0.185	-11.2118	-8.98426	-7.82504	-6.4945	-4.42345	-3.30469	-2.85414	-2.29062							0.086	-53.1453	-48.9903	-53.135	-39.4463
	0.186	-10.9352	-8.77792	-7.66115	-6.36123	-4.34097	-3.24219	-2.80382	-2.24766							0.087	-53.0462	-48.8007	-52.9587	-39.4562
	0.187	-10.6702	-8.57588	-7.49529	-6.23109	-4.25849	-3.18293	-2.75159	-2.20634							0.088	-52.9084	-48.5803	-52.7383	-39.4413
	0.188	-10.4099	-8.37815	-7.33931	-6.10566	-4.18144	-3.12448	-2.70191	-2.16622							0.089	-52.7707	-48.3549	-52.5069	-39.4265
	0.189	-10.1496	-8.18471	-7.18529	-5.98022	-4.1033	-3.06603	-2.65351	-2.1249							0.09	-52.5944	-48.0884	-52.2425	-39.3868
	0.19	-9.90094	-7.99556	-7.03325	-5.85634	-4.02409	-3.0092	-2.60382	-2.08599							0.091	-52.385	-47.7913	-51.9394	-39.3174
	0.191	-9.65226	-7.81071	-6.88911	-5.73562	-3.95137	-2.95482	-2.55733	-2.04669							0.092	-52.1977	-47.4992	-51.6254	-39.2579
	0.192	-9.40357	-7.63447	-6.74497	-5.62116	-3.87974	-2.90125	-2.51019	-2.00859							0.093	-51.9608	-47.1713	-51.2893	-39.1736
	0.193	-9.16419	-7.46468	-6.60281	-5.5114	-3.8092	-2.84766	-2.46497	-1.97213							0.094	-51.7073	-46.8126	-50.9201	-39.0596
	0.194	-8.93874	-7.29702	-6.47249	-5.40007	-3.74192	-2.79896	-2.42102	-1.93566							0.095	-51.4318	-46.4539	-50.551	-38.9405
	0.195	-8.71795	-7.12723	-6.33428	-5.29189	-3.67463	-2.74781	-2.37707	-1.89878							0.096	-51.1233	-46.0747	-50.1708	-38.7968
	0.196	-8.50411	-6.96603	-6.20001	-5.18996	-3.60735	-2.70155	-2.33376	-1.86516							0.097	-50.8203	-45.7109	-49.8182	-38.643
	0.197	-8.29494	-6.80913	-6.06969	-5.08648	-3.54115	-2.65284	-2.29236	-1.83112							0.098	-50.5117	-45.3574	-49.4711	-38.4793
	0.198	-8.09507	-6.65007	-5.94332	-4.98455	-3.47711	-2.60495	-2.25096	-1.79709							0.099	-50.1757	-45.0192	-49.113	-38.2761
	0.199	-7.89518	-6.50177	-5.81694	-4.88577	-3.41418	-2.56031	-2.21147	-1.76426							0.1	-49.8561	-44.7067	-48.7549	-38.0777
	0.2	-7.70228	-6.35131	-5.69453	-4.78229	-3.35015	-2.5116	-2.17134	-1.73063							0.101	-49.5035	-44.3787	-48.3582	-37.8496
	0.201	-7.51403	-6.20515	-5.57408	-4.68979	-3.29155	-2.4702	-2.1344	-1.70023							0.102	-49.1123	-44.0097	-47.9339	-37.6067
	0.202	-7.3281	-6.059	-5.45759	-4.59414	-3.22968	-2.42555	-2.09618	-1.66904							0.103	-48.6825	-43.6152	-47.4766	-37.3388
	0.203	-7.14913	-5.91929	-5.33912	-4.49693	-3.17	-2.38091	-2.05987	-1.63662							0.104	-48.2363	-43.1899	-46.9918	-37.0612
	0.204	-6.97016	-5.77958	-5.22657	-4.40911	-3.1103	-2.33788	-2.02421	-1.60825							0.105	-47.7955	-42.7493	-46.5014	-36.7736
	0.205	-6.78889	-5.64418	-5.116	-4.31818	-3.05279	-2.29567	-1.98981	-1.57787							0.106	-47.3492	-42.2932	-46	-36.4711
	0.206	-6.62387	-5.51522	-5.00937	-4.23037	-2.99527	-2.25345	-1.9535	-1.54829							0.107	-46.8809	-41.8065	-45.4656	-36.1488
	0.207	-6.46583	-5.39485	-4.90472	-4.14726	-2.94101	-2.21368	-1.91975	-1.52114							0.108	-46.4346	-41.3248	-44.9477	-35.8364
	0.208	-6.30314	-5.26589	-4.79611	-4.0626	-2.88675	-2.1739	-1.88535	-1.49196							0.109	-45.9608	-40.8278	-44.4133	-35.5091
	0.209	-6.14044	-5.14123	-4.69344	-3.98106	-2.8314	-2.13494	-1.85223	-1.46562							0.11	-45.4759	-40.3103	-43.8568	-35.1818
	0.21	-5.9917	-5.02947	-4.59472	-3.9011	-2.78039	-2.09842	-1.81847	-1.43766							0.111	-44.9911	-39.7927	-43.3058	-34.8645
	0.211	-5.84528	-4.9048	-4.49007	-3.82113	-2.73047	-2.05783	-1.78726	-1.41213							0.112	-44.4842	-39.2599	-42.7438	-34.5422
	0.212	-5.69652	-4.79304	-4.40319	-3.74116	-2.67729	-2.02129	-1.75478	-1.38621							0.113	-43.9993	-38.7372	-42.1818	-34.2248
	0.213	-5.55011	-4.68342	-4.31236	-3.66746	-2.63063	-1.98557	-1.72484	-1.36189							0.114	-43.4925	-38.2043	-41.6033	-33.8876
	0.214	-5.41299	-4.57595	-4.21364	-3.59221	-2.58287	-1.94905	-1.69427	-1.33677							0.115	-42.9801	-37.651	-41.0083	-33.5207
	0.215	-5.27819	-4.47279	-4.13268	-3.52009	-2.53513	-1.91495	-1.66497	-1.31327							0.116	-42.4787	-37.1078	-40.4353	-33.1636
	0.216	-5.14803	-4.36962	-4.04383	-3.44795	-2.48846	-1.88167	-1.63376	-1.28977							0.117	-41.9608	-36.5544	-39.8458	-32.7769
	0.217	-5.02253	-4.2772	-3.95893	-3.3774	-2.44071	-1.84677	-1.60573	-1.26788							0.118	-41.4263	-35.9907	-39.2507	-32.3703
	0.218	-4.89934	-4.17402	-3.87205	-3.30998	-2.39622	-1.8143	-1.57707	-1.24479							0.119	-40.8974	-35.422	-38.6557	-31.9587
	0.219	-4.77617	-4.0816	-3.79306	-3.24256	-2.3528	-1.78263	-1.55032	-1.22331							0.12	-40.3575	-34.8481	-38.0496	-31.5372
	0.22	-4.65996	-3.98488	-3.70816	-3.17827	-2.31156	-1.75016	-1.52293	-1.20103							0.121	-39.8175	-34.2844	-37.4546	-31.1157
	0.221	-4.54375	-3.89676	-3.63707	-3.11084	-2.27032	-1.7185	-1.49682	-1.18157							0.122	-39.2721	-33.7209	-36.854	-30.6893
	0.222	-4.42986	-3.80649	-3.55414	-3.04968	-2.22475	-1.68766	-1.47006	-1.15848							0.123	-38.7046	-33.1367	-36.2369	-30.2529
	0.223	-4.32528	-3.72052	-3.47911	-2.99168	-2.18568	-1.65925	-1.44395	-1.13822							0.124	-38.1646	-32.5782	-35.6364	-29.8215
	0.224	-4.21604	-3.63455	-3.40606	-2.92896	-2.14878	-1.63083	-1.41847	-1.11796							0.125	-37.6026	-32.0146	-35.0358	-29.3801
	0.225	-4.11144	-3.54426	-3.32708	-2.87095	-2.10972	-1.60161	-1.39363	-1.09729							0.126	-37.0351	-31.4458	-34.4243	-28.924
	0.226	-4.01151	-3.46474	-3.26587	-2.81136	-2.07173	-1.57482	-1.37006	-1.07825							0.127	-36.4787	-30.8873	-33.8237	-28.4876
	0.227	-3.91389	-3.38951	-3.18885	-2.75649	-2.03158	-1.54479	-1.34395	-1.0588							0.128	-35.9057	-30.3237	-33.2177	-28.0265
	0.228	-3.81628	-3.30784	-3.12765	-2.7016	-1.99468	-1.51881	-1.32166	-1.04016							0.129	-35.3492	-29.7754	-32.6226	-27.5852
	0.229	-3.72563	-3.23476	-3.06051	-2.64516	-1.96212	-1.49283	-1.29873	-1.02152							0.13	-34.7872	-29.2271	-32.0276	-27.1339
	0.23	-3.63499	-3.15954	-2.99338	-2.59184	-1.92631	-1.46685	-1.2758	-1.00369							0.131	-34.2197	-28.6789	-31.4325	-26.6876
	0.231	-3.54203	-3.08861	-2.9302	-2.53853	-1.88724	-1.44169	-1.25414	-0.98546							0.132	-33.6743	-28.146	-30.854	-26.2513
	0.232	-3.45604	-3.01767	-2.86898	-2.48993	-1.85468	-1.41733	-1.23312	-0.96844							0.133	-33.1178	-27.6182	-30.2755	-25.8
	0.233	-3.37237	-2.94676	-2.81172	-2.43348	-1.82212	-1.39298	-1.21147	-0.9506							0.134	-32.5668	-27.0853	-29.697	-25.3587
	0.234	-3.28869	-2.88442	-2.74657	-2.38488	-1.78848	-1.36863	-1.19172	-0.9336							0.135	-32.0159	-26.5627	-29.124	-24.9174
	0.235	-3.21433	-2.81564	-2.6893	-2.33469	-1.7581	-1.34509	-1.17198	-0.91698							0.136	-31.4649	-26.0451	-28.5565	-24.481
	0.236	-3.13066	-2.75116	-2.636	-2.29236	-1.72337	-1.3248	-1.15096	-0.90157							0.137	-30.936	-25.5379	-28.0055	-24.0496
	0.237	-3.06325	-2.68668	-2.57873	-2.24062	-1.69298	-1.29882	-1.13185	-0.88577							0.138	-30.4015	-25.0408	-27.4546	-23.6232
	0.238	-2.98655	-2.62865	-2.52345	-2.19985	-1.66368	-1.27852	-1.11147	-0.86876							0.139	-29.8616	-24.5387	-26.9036	-23.1967
	0.239	-2.91219	-2.56847	-2.46815	-2.15439	-1.63328	-1.25661	-1.09427	-0.85498							0.14	-29.3437	-24.0571	-26.3747	-22.7752
	0.24	-2.8471	-2.51044	-2.42076	-2.11048	-1.60182	-1.23388	-1.07516	-0.83877							0.141	-28.8258	-23.5856	-25.8513	-22.3587
	0.241	-2.77505	-2.4567	-2.36153	-2.06814	-1.57577	-1.21278	-1.05796	-0.82378							0.142	-28.3079	-23.104	-25.3278	-21.9521
	0.242	-2.70766	-2.39867	-2.31612	-2.02895	-1.54864	-1.19492	-1.03949	-0.81041							0.143	-27.8065	-22.6428	-24.8154	-21.5455
	0.243	-2.64258	-2.34063	-2.26676	-1.98818	-1.52042	-1.17299	-1.02166	-0.79623							0.144	-27.2941	-22.1817	-24.3086	-21.1388
	0.244	-2.57749	-2.2869	-2.21541	-1.94585	-1.49329	-1.15189	-1.0051	-0.78164							0.145	-26.8037	-21.7359	-23.8127	-20.7421
	0.245	-2.51708	-2.23532	-2.17395	-1.90508	-1.46725	-1.13403	-0.98917	-0.76867							0.146	-26.3189	-21.2952	-23.3278	-20.3554
	0.246	-2.46128	-2.18804	-2.12262	-1.86745	-1.4412	-1.11618	-0.97134	-0.75531							0.147	-25.8285	-20.8546	-22.843	-19.9587
	0.247	-2.40087	-2.13602	-2.07719	-1.83139	-1.41624	-1.09751	-0.95541	-0.74315							0.148	-25.3602	-20.4344	-22.3747	-19.5818
	0.248	-2.34508	-2.08831	-2.03376	-1.79533	-1.39237	-1.07883	-0.94013	-0.72977							0.149	-24.8919	-20.0194	-21.9119	-19.21
	0.249	-2.28535	-2.03972	-1.98835	-1.75769	-1.36524	-1.06422	-0.9242	-0.71802							0.15	-24.4291	-19.6043	-21.4546	-18.838
	0.25	-2.23236	-1.99287	-1.95261	-1.72006	-1.34245	-1.04636	-0.90892	-0.70546							0.151	-23.9773	-19.2047	-21.0138	-18.476
	0.251	-2.17867	-1.94644	-1.90897	-1.68713	-1.31857	-1.0285	-0.89427	-0.69412							0.152	-23.5255	-18.805	-20.5675	-18.1091
	0.252	-2.12475	-1.90302	-1.87007	-1.65264	-1.29687	-1.01308	-0.88026	-0.68278							0.153	-23.0847	-18.4207	-20.1433	-17.757
	0.253	-2.07803	-1.86326	-1.83216	-1.61971	-1.27299	-0.99684	-0.86561	-0.67305							0.154	-22.6495	-18.0415	-19.719	-17.41
	0.254	-2.02248	-1.81813	-1.79306	-1.58835	-1.2502	-0.98061	-0.85223	-0.6617							0.155	-22.2197	-17.6675	-19.3003	-17.0678
	0.255	-1.98438	-1.78245	-1.75476	-1.55495	-1.23175	-0.966	-0.83758	-0.65075							0.156	-21.8065	-17.3088	-18.9091	-16.7356
	0.256	-1.93371	-1.74162	-1.72139	-1.52484	-1.20896	-0.94976	-0.82612	-0.639							0.157	-21.3988	-16.9552	-18.5124	-16.4083
	0.257	-1.88537	-1.70378	-1.68072	-1.49083	-1.18616	-0.93597	-0.8121	-0.62847							0.158	-20.9856	-16.6017	-18.1212	-16.086
	0.258	-1.84307	-1.66639	-1.64715	-1.4615	-1.16772	-0.92055	-0.79809	-0.61794							0.159	-20.5944	-16.2635	-17.7411	-15.7686
	0.259	-1.80378	-1.62964	-1.60844	-1.43625	-1.14711	-0.90674	-0.78662	-0.60862							0.16	-20.1977	-15.9304	-17.3719	-15.4562
	0.26	-1.76334	-1.59568	-1.57982	-1.40615	-1.12757	-0.89213	-0.77452	-0.59848							0.161	-19.8175	-15.6025	-17.0138	-15.1538
	0.261	-1.72616	-1.56	-1.5431	-1.37792	-1.10695	-0.87914	-0.76306	-0.58997							0.162	-19.4429	-15.2848	-16.6557	-14.8513
	0.262	-1.69153	-1.5241	-1.51347	-1.353	-1.09066	-0.86777	-0.75159	-0.58026							0.163	-19.0627	-14.9723	-16.3086	-14.5587
	0.263	-1.64457	-1.49552	-1.48089	-1.32415	-1.07395	-0.85235	-0.7414	-0.57134							0.164	-18.7101	-14.6699	-15.967	-14.2761
	0.264	-1.60901	-1.46199	-1.45661	-1.29859	-1.05378	-0.83937	-0.7293	-0.56201							0.165	-18.3575	-14.3728	-15.6419	-13.9983
	0.265	-1.57904	-1.42674	-1.42383	-1.27256	-1.03499	-0.82881	-0.71975	-0.55432							0.166	-18.0048	-14.0807	-15.3113	-13.7207
	0.266	-1.54604	-1.4003	-1.3956	-1.24308	-1.0185	-0.81663	-0.70701	-0.54499							0.167	-17.6632	-13.7938	-14.9973	-13.4529
	0.267	-1.50397	-1.36935	-1.37092	-1.21893	-1.00417	-0.8021	-0.69618	-0.5369							0.168	-17.3216	-13.517	-14.6887	-13.1801
	0.268	-1.47748	-1.33948	-1.34051	-1.1984	-0.98747	-0.7914	-0.6879	-0.5296							0.169	-17.0021	-13.2454	-14.3857	-12.9223
	0.269	-1.44377	-1.31195	-1.31542	-1.17535	-0.96727	-0.78068	-0.67834	-0.52029							0.17	-16.677	-12.9841	-14.0937	-12.6744
	0.27	-1.4103	-1.28595	-1.28917	-1.15574	-0.95186	-0.76979	-0.66879	-0.51258							0.171	-16.3575	-12.7125	-13.7962	-12.4215
	0.271	-1.38637	-1.25865	-1.26607	-1.13709	-0.93992	-0.75616	-0.65987	-0.50529							0.172	-16.0544	-12.4666	-13.5207	-12.1835
	0.272	-1.35289	-1.2348	-1.23545	-1.11012	-0.92365	-0.7482	-0.65032	-0.4984							0.173	-15.7514	-12.2156	-13.2397	-11.9454
	0.273	-1.3278	-1.21266	-1.21513	-1.09192	-0.90618	-0.73797	-0.64013	-0.4907							0.174	-15.4484	-11.9696	-12.9697	-11.7124
	0.274	-1.30502	-1.18622	-1.19301	-1.07013	-0.89186	-0.72507	-0.63211	-0.48421							0.175	-15.1619	-11.7339	-12.7052	-11.4843
	0.275	-1.27364	-1.16021	-1.1703	-1.0518	-0.88024	-0.71541	-0.62338	-0.47692							0.176	-14.8754	-11.5034	-12.4463	-11.2612
	0.276	-1.24621	-1.14022	-1.15075	-1.03109	-0.86407	-0.70802	-0.61503	-0.47004							0.177	-14.5944	-11.2778	-12.1928	-11.043
	0.277	-1.22228	-1.12002	-1.12706	-1.01353	-0.85279	-0.69641	-0.60656	-0.46477							0.178	-14.3244	-11.0524	-11.9504	-10.8298
	0.278	-1.20275	-1.09852	-1.10751	-0.99598	-0.839	-0.68813	-0.59949	-0.45788							0.179	-14.0489	-10.8372	-11.7025	-10.6166
	0.279	-1.17417	-1.07338	-1.08658	-0.97825	-0.82565	-0.67879	-0.58988	-0.45261							0.18	-13.79	-10.6271	-11.4711	-10.4133
	0.28	-1.15441	-1.05597	-1.06604	-0.96006	-0.81285	-0.67084	-0.5828	-0.44532							0.181	-13.531	-10.417	-11.2397	-10.2149
	0.281	-1.13442	-1.03448	-1.0467	-0.94423	-0.80232	-0.66207	-0.57535	-0.43965							0.182	-13.2721	-10.2121	-11.0138	-10.0166
	0.282	-1.10793	-1.01556	-1.02813	-0.92682	-0.78951	-0.65169	-0.56719	-0.43316							0.183	-13.0241	-10.0123	-10.7934	-9.82809
	0.283	-1.08725	-0.99214	-1.00661	-0.91114	-0.77833	-0.64341	-0.56108	-0.4283							0.184	-12.7817	-9.81243	-10.5785	-9.63468
	0.284	-1.07028	-0.97924	-0.99081	-0.89625	-0.7689	-0.63772	-0.5535	-0.42343							0.185	-12.5448	-9.6228	-10.3636	-9.45621
	0.285	-1.04819	-0.96184	-0.97542	-0.87744	-0.75707	-0.62855	-0.54675	-0.41736							0.186	-12.3079	-9.43327	-10.1598	-9.27774
	0.286	-1.02542	-0.94314	-0.96317	-0.86599	-0.74632	-0.62003	-0.54006	-0.4125							0.187	-12.0709	-9.25389	-9.95593	-9.09918
	0.287	-1.00892	-0.92422	-0.94521	-0.8514	-0.73774	-0.61361	-0.53345	-0.40724							0.188	-11.8506	-9.07455	-9.75758	-8.93058
	0.288	-0.99266	-0.90789	-0.92644	-0.83698	-0.72777	-0.60622	-0.52739	-0.40184							0.189	-11.6302	-8.90033	-9.56474	-8.76199
	0.289	-0.97429	-0.89821	-0.91263	-0.82553	-0.71659	-0.59867	-0.52121	-0.3973							0.19	-11.4098	-8.72612	-9.37191	-8.59339
	0.29	-0.95918	-0.87478	-0.89999	-0.81126	-0.70909	-0.59072	-0.51484	-0.39305							0.191	-11.2004	-8.55703	-9.18458	-8.42976
	0.291	-0.94152	-0.86059	-0.88301	-0.7984	-0.69901	-0.58374	-0.50835	-0.38851							0.192	-10.9855	-8.38794	-9.00276	-8.27108
	0.292	-0.92548	-0.84856	-0.87135	-0.78336	-0.68978	-0.57839	-0.50331	-0.38429							0.193	-10.7817	-8.2291	-8.82645	-8.1124
	0.293	-0.91503	-0.8404	-0.85359	-0.77301	-0.67958	-0.57116	-0.49726	-0.37947							0.194	-10.5833	-8.07025	-8.65014	-7.96364
	0.294	-0.89921	-0.81998	-0.83898	-0.75968	-0.67078	-0.56474	-0.49248	-0.37493							0.195	-10.3795	-7.91141	-8.47934	-7.80992
	0.295	-0.88249	-0.80901	-0.82633	-0.74761	-0.66135	-0.55711	-0.48707	-0.37104							0.196	-10.1922	-7.76794	-8.31956	-7.66612
	0.296	-0.86505	-0.79375	-0.8143	-0.73804	-0.65483	-0.55566	-0.48141	-0.36719							0.197	-9.99932	-7.61934	-8.15427	-7.52728
	0.297	-0.85227	-0.78623	-0.79909	-0.72769	-0.64605	-0.54632	-0.47803	-0.36294							0.198	-9.81199	-7.47075	-7.98898	-7.38347
	0.298	-0.84018	-0.77076	-0.7906	-0.71671	-0.6378	-0.54095	-0.47108	-0.35901							0.199	-9.62466	-7.32727	-7.83471	-7.24959
	0.299	-0.83438	-0.7628	-0.78053	-0.70511	-0.62933	-0.53641	-0.467	-0.35475							0.2	-9.44284	-7.18893	-7.68044	-7.11075
	0.3	-0.81648	-0.75077	-0.76868	-0.69618	-0.62358	-0.53147	-0.46235	-0.35163							0.201	-9.27204	-7.05058	-7.53168	-6.98182
	0.301	-0.80393	-0.74217	-0.75644	-0.68802	-0.61511	-0.52472	-0.45695	-0.34758							0.202	-9.09574	-6.91736	-7.38292	-6.8529
	0.302	-0.79278	-0.72733	-0.74182	-0.6758	-0.60752	-0.51985	-0.45325	-0.34463							0.203	-8.91943	-6.78414	-7.23416	-6.72397
	0.303	-0.78905	-0.72304	-0.74005	-0.66874	-0.60089	-0.51579	-0.44822	-0.34098							0.204	-8.75414	-6.65604	-7.09642	-6.60001
	0.304	-0.77348	-0.70863	-0.72525	-0.65541	-0.59645	-0.51182	-0.44343	-0.33705							0.205	-8.59436	-6.52794	-6.95868	-6.481
	0.305	-0.7607	-0.70133	-0.71972	-0.64819	-0.58755	-0.50581	-0.43942	-0.33486							0.206	-8.42907	-6.39984	-6.82094	-6.36198
	0.306	-0.75535	-0.69337	-0.70905	-0.63879	-0.58115	-0.5015	-0.4356	-0.33137							0.207	-8.26929	-6.27686	-6.68871	-6.24298
	0.307	-0.74838	-0.68629	-0.69661	-0.63346	-0.57441	-0.4981	-0.43166	-0.32813							0.208	-8.11502	-6.15388	-6.55648	-6.12893
	0.308	-0.73025	-0.67318	-0.68832	-0.62139	-0.56661	-0.49339	-0.42758	-0.32485							0.209	-7.96075	-6.03603	-6.42425	-6.01488
	0.309	-0.72305	-0.66909	-0.67984	-0.61418	-0.5652	-0.48828	-0.42382	-0.32225							0.21	-7.81199	-5.92331	-6.29752	-5.90083
	0.31	-0.7177	-0.662	-0.6739	-0.60838	-0.55673	-0.48421	-0.42076	-0.3193							0.211	-7.66323	-5.80546	-6.1708	-5.79173
	0.311	-0.71445	-0.6577	-0.66265	-0.60225	-0.55228	-0.48097	-0.41713	-0.31667							0.212	-7.51998	-5.69785	-6.0551	-5.68264
	0.312	-0.70213	-0.64352	-0.66028	-0.59363	-0.54696	-0.4778	-0.41389	-0.31359							0.213	-7.37673	-5.58512	-5.93389	-5.57852
	0.313	-0.68981	-0.63707	-0.65258	-0.58831	-0.54381	-0.47196	-0.41128	-0.3103							0.214	-7.23898	-5.47752	-5.81818	-5.47438
	0.314	-0.68889	-0.62954	-0.63639	-0.58015	-0.53437	-0.46928	-0.40701	-0.30767							0.215	-7.10124	-5.37505	-5.70248	-5.37521
	0.315	-0.68099	-0.62546	-0.63659	-0.57153	-0.53231	-0.46539	-0.4037	-0.30553							0.216	-6.9635	-5.26744	-5.59229	-5.27603
	0.316	-0.67053	-0.61794	-0.6356	-0.56886	-0.52754	-0.4623	-0.40083	-0.3035							0.217	-6.83127	-5.17008	-5.48265	-5.17686
	0.317	-0.66657	-0.61171	-0.61941	-0.55647	-0.52266	-0.45784	-0.39816	-0.30103							0.218	-6.69904	-5.07222	-5.37466	-5.08265
	0.318	-0.66146	-0.6059	-0.62217	-0.5549	-0.51918	-0.45467	-0.39439	-0.29863							0.219	-6.56681	-4.97332	-5.27108	-4.98347
	0.319	-0.65681	-0.60375	-0.61033	-0.54972	-0.51386	-0.45223	-0.39127	-0.2971							0.22	-6.4456	-4.8811	-5.16639	-4.89323
	0.32	-0.64612	-0.59473	-0.60558	-0.54268	-0.50702	-0.44826	-0.39	-0.2947							0.221	-6.31887	-4.78835	-5.06777	-4.80446
	0.321	-0.63822	-0.58549	-0.5971	-0.53843	-0.50594	-0.44525	-0.38631	-0.2915							0.222	-6.19766	-4.69714	-4.96694	-4.71471
	0.322	-0.63566	-0.58355	-0.59671	-0.53483	-0.49954	-0.44209	-0.38439	-0.2898							0.223	-6.07645	-4.60849	-4.87108	-4.62744
	0.323	-0.63334	-0.58076	-0.59019	-0.52715	-0.49378	-0.43965	-0.38184	-0.28765							0.224	-5.95524	-4.52139	-4.77631	-4.54116
	0.324	-0.62473	-0.5728	-0.58051	-0.52292	-0.49096	-0.43599	-0.3791	-0.28486							0.225	-5.83954	-4.43531	-4.68375	-4.45686
	0.325	-0.61614	-0.56613	-0.57814	-0.51617	-0.48728	-0.43389	-0.37695	-0.28381							0.226	-5.72383	-4.34974	-4.59559	-4.37603
	0.326	-0.61475	-0.56334	-0.57459	-0.51366	-0.48164	-0.4308	-0.37332	-0.28177							0.227	-5.60813	-4.26417	-4.50524	-4.29471
	0.327	-0.608	-0.55926	-0.5657	-0.5096	-0.47902	-0.42714	-0.37115	-0.28008							0.228	-5.49243	-4.18424	-4.42259	-4.21537
	0.328	-0.60428	-0.55388	-0.5655	-0.50552	-0.47609	-0.42561	-0.36828	-0.27805							0.229	-5.38774	-4.10533	-4.33444	-4.14149
	0.329	-0.59963	-0.54593	-0.55662	-0.50394	-0.47067	-0.42269	-0.36688	-0.27623							0.23	-5.27204	-4.02693	-4.25124	-4.06314
	0.33	-0.59336	-0.54442	-0.55109	-0.4972	-0.46883	-0.41919	-0.36344	-0.27436							0.231	-5.17287	-3.95007	-4.17025	-3.98926
	0.331	-0.5908	-0.54808	-0.55148	-0.49313	-0.46687	-0.4175	-0.36204	-0.2721							0.232	-5.06818	-3.87577	-4.08981	-3.91686
	0.332	-0.58778	-0.53819	-0.5501	-0.48936	-0.46307	-0.41449	-0.36032	-0.27112							0.233	-4.96901	-3.80301	-4.01267	-3.84645
	0.333	-0.57733	-0.52938	-0.54043	-0.48404	-0.45776	-0.4127	-0.35848	-0.26837							0.234	-4.86984	-3.73435	-3.93444	-3.77603
	0.334	-0.57408	-0.52809	-0.53964	-0.48137	-0.45559	-0.40938	-0.35643	-0.26695							0.235	-4.77066	-3.6621	-3.8584	-3.70612
	0.335	-0.57523	-0.5311	-0.53391	-0.47855	-0.45406	-0.40808	-0.35426	-0.26544							0.236	-4.67865	-3.59549	-3.78568	-3.63967
	0.336	-0.57151	-0.52315	-0.53411	-0.47385	-0.45287	-0.40523	-0.35235	-0.26424							0.237	-4.58554	-3.52939	-3.7113	-3.57372
	0.337	-0.56918	-0.51863	-0.52877	-0.47416	-0.45037	-0.4032	-0.35128	-0.26265							0.238	-4.49243	-3.46432	-3.64243	-3.50777
	0.338	-0.56338	-0.518	-0.52443	-0.47165	-0.44604	-0.40206	-0.3493	-0.26092							0.239	-4.40482	-3.40231	-3.57245	-3.44678
	0.339	-0.56059	-0.51499	-0.51891	-0.46538	-0.44278	-0.40167	-0.34682	-0.25848							0.24	-4.31391	-3.3393	-3.50524	-3.38331
	0.34	-0.55826	-0.50789	-0.52008	-0.46239	-0.43919	-0.3985	-0.34319	-0.25791							0.241	-4.22851	-3.28036	-3.44132	-3.32281
	0.341	-0.55617	-0.50725	-0.51377	-0.45831	-0.43778	-0.39728	-0.3435	-0.25552							0.242	-4.14312	-3.2199	-3.37686	-3.26381
	0.342	-0.5499	-0.50531	-0.51476	-0.45769	-0.43334	-0.39508	-0.34147	-0.25463							0.243	-4.05882	-3.16047	-3.3157	-3.2038
	0.343	-0.54919	-0.50381	-0.51002	-0.45424	-0.43366	-0.39249	-0.33968	-0.25406							0.244	-3.97838	-3.10512	-3.2562	-3.14876
	0.344	-0.54688	-0.49821	-0.50706	-0.45125	-0.42835	-0.39022	-0.33879	-0.25224							0.245	-3.89573	-3.04876	-3.19725	-3.09372
	0.345	-0.5499	-0.4965	-0.5043	-0.4486	-0.42965	-0.38859	-0.33809	-0.25054							0.246	-3.8175	-2.99394	-3.13774	-3.03868
	0.346	-0.53827	-0.49219	-0.49837	-0.44624	-0.42357	-0.38527	-0.33414	-0.24936							0.247	-3.73981	-2.94116	-3.0821	-2.9876
	0.347	-0.53735	-0.49134	-0.49699	-0.4428	-0.42422	-0.38511	-0.33421	-0.24778							0.248	-3.66267	-2.88838	-3.02535	-2.93405
	0.348	-0.53852	-0.49027	-0.49501	-0.4406	-0.4214	-0.38486	-0.33229	-0.24661							0.249	-3.58664	-2.83868	-2.97356	-2.88496
	0.349	-0.53921	-0.48425	-0.49245	-0.43997	-0.41977	-0.38316	-0.33025	-0.24539							0.25	-3.51612	-2.79	-2.92066	-2.83487
	0.35	-0.53014	-0.48618	-0.49027	-0.437	-0.41771	-0.37966	-0.32994	-0.2443							0.251	-3.44449	-2.74081	-2.86777	-2.78678
	0.351	-0.53316	-0.49069	-0.4881	-0.43526	-0.41489	-0.37917	-0.3272	-0.2441							0.252	-3.37507	-2.69469	-2.81984	-2.74165
	0.352	-0.52991	-0.48618	-0.48771	-0.43244	-0.41414	-0.37746	-0.3263	-0.24239							0.253	-3.30675	-2.64961	-2.7708	-2.69504
	0.353	-0.52224	-0.47802	-0.48416	-0.42743	-0.41033	-0.37585	-0.32439	-0.24113							0.254	-3.23953	-2.60349	-2.72121	-2.64843
	0.354	-0.5234	-0.47759	-0.48336	-0.43025	-0.41044	-0.3739	-0.32331	-0.24033							0.255	-3.17397	-2.55788	-2.67659	-2.60529
	0.355	-0.52387	-0.47759	-0.47941	-0.42555	-0.40957	-0.37309	-0.32223	-0.23879							0.256	-3.11061	-2.51587	-2.6303	-2.55868
	0.356	-0.52038	-0.47479	-0.47863	-0.42429	-0.40567	-0.37113	-0.32338	-0.2383							0.257	-3.04725	-2.47334	-2.58623	-2.51703
	0.357	-0.51899	-0.47672	-0.47962	-0.42319	-0.40371	-0.37113	-0.32128	-0.23689							0.258	-2.98609	-2.4344	-2.54215	-2.47537
	0.358	-0.51573	-0.47242	-0.47941	-0.42053	-0.40534	-0.37	-0.32	-0.23652							0.259	-2.92659	-2.39238	-2.49917	-2.43421
	0.359	-0.51736	-0.47157	-0.47368	-0.41817	-0.40122	-0.367	-0.31873	-0.23534							0.26	-2.86708	-2.35446	-2.4584	-2.39504
	0.36	-0.51922	-0.46963	-0.47566	-0.42037	-0.40122	-0.36619	-0.31675	-0.2349							0.261	-2.81143	-2.31808	-2.42039	-2.35488
	0.361	-0.51086	-0.47242	-0.47428	-0.41676	-0.39893	-0.36676	-0.31618	-0.23404							0.262	-2.75579	-2.27914	-2.37851	-2.31769
	0.362	-0.51109	-0.4692	-0.4723	-0.41645	-0.39774	-0.36538	-0.31458	-0.23296							0.263	-2.70014	-2.24378	-2.3416	-2.281
	0.363	-0.51317	-0.47157	-0.47092	-0.41519	-0.39839	-0.36407	-0.31427	-0.23227							0.264	-2.64725	-2.20587	-2.30634	-2.2438
	0.364	-0.50852	-0.46533	-0.46815	-0.41378	-0.39394	-0.36359	-0.31458	-0.23145							0.265	-2.59325	-2.17308	-2.26777	-2.21108
	0.365	-0.50062	-0.46749	-0.46638	-0.41206	-0.39535	-0.36163	-0.31293	-0.23064							0.266	-2.54311	-2.13772	-2.23361	-2.17686
	0.366	-0.50806	-0.46276	-0.46815	-0.40987	-0.39253	-0.36027	-0.3109	-0.22922							0.267	-2.49077	-2.10595	-2.19835	-2.14265
	0.367	-0.50969	-0.46878	-0.46815	-0.4108	-0.39351	-0.36116	-0.31026	-0.22922							0.268	-2.44064	-2.07521	-2.16584	-2.10893
	0.368	-0.5055	-0.46276	-0.46006	-0.40674	-0.38917	-0.35953	-0.30866	-0.22781							0.269	-2.39491	-2.04139	-2.13223	-2.07967
	0.369	-0.499	-0.46318	-0.46283	-0.40595	-0.39004	-0.35831	-0.30892	-0.22736							0.27	-2.34587	-2.01321	-2.10028	-2.04595
	0.37	-0.50225	-0.45781	-0.4575	-0.40516	-0.38906	-0.35758	-0.30618	-0.22655							0.271	-2.30179	-1.98246	-2.07052	-2.01868
	0.371	-0.50573	-0.46276	-0.45907	-0.40548	-0.38558	-0.35661	-0.30682	-0.22639							0.272	-2.25661	-1.95377	-2.04187	-1.98694
	0.372	-0.4997	-0.45781	-0.46066	-0.40469	-0.38558	-0.35547	-0.30707	-0.22513							0.273	-2.21088	-1.92815	-2.01267	-1.95769
	0.373	-0.50411	-0.4591	-0.45808	-0.4061	-0.38363	-0.3549	-0.30439	-0.22496							0.274	-2.16956	-1.89946	-1.98237	-1.92942
	0.374	-0.50108	-0.45566	-0.45296	-0.40297	-0.38569	-0.35368	-0.30337	-0.22363							0.275	-2.12603	-1.87435	-1.95703	-1.90314
	0.375	-0.50085	-0.45932	-0.45493	-0.40359	-0.38287	-0.35239	-0.30255	-0.22307							0.276	-2.08581	-1.84822	-1.93278	-1.87884
	0.376	-0.49877	-0.45502	-0.45414	-0.39795	-0.38298	-0.35182	-0.30281	-0.22311							0.277	-2.04394	-1.8226	-1.90579	-1.85256
	0.377	-0.49366	-0.45609	-0.45216	-0.3992	-0.38092	-0.35304	-0.30217	-0.22205							0.278	-2.00537	-1.79544	-1.88099	-1.82578
	0.378	-0.49481	-0.4548	-0.45138	-0.39841	-0.38233	-0.35125	-0.30127	-0.22107							0.279	-1.96736	-1.77135	-1.85565	-1.80149
	0.379	-0.49621	-0.45502	-0.44999	-0.39669	-0.38059	-0.34995	-0.30191	-0.2208							0.28	-1.92989	-1.74881	-1.83196	-1.7757
	0.38	-0.49366	-0.45415	-0.45493	-0.39512	-0.37918	-0.34938	-0.29981	-0.21966							0.281	-1.89353	-1.72729	-1.81102	-1.7519
	0.381	-0.48599	-0.45136	-0.44999	-0.39669	-0.38114	-0.34955	-0.29949	-0.2193							0.282	-1.85606	-1.70526	-1.78623	-1.72909
	0.382	-0.49551	-0.45007	-0.44921	-0.39402	-0.37734	-0.34768	-0.29719	-0.21922							0.283	-1.82025	-1.68271	-1.76309	-1.70678
	0.383	-0.49412	-0.45222	-0.45117	-0.39278	-0.3794	-0.34784	-0.29714	-0.21905							0.284	-1.78609	-1.66119	-1.7449	-1.68694
	0.384	-0.48901	-0.44879	-0.44881	-0.3934	-0.37539	-0.34751	-0.29816	-0.21844							0.285	-1.75413	-1.64377	-1.72397	-1.66562
	0.385	-0.48551	-0.44792	-0.44663	-0.3934	-0.37734	-0.34484	-0.29669	-0.21718							0.286	-1.72052	-1.62071	-1.70193	-1.6438
	0.386	-0.4911	-0.45308	-0.44841	-0.3934	-0.37431	-0.34621	-0.29656	-0.21775							0.287	-1.68912	-1.60278	-1.68375	-1.62545
	0.387	-0.49366	-0.45158	-0.45039	-0.3934	-0.37398	-0.34613	-0.29675	-0.21686							0.288	-1.65716	-1.58484	-1.66391	-1.60562
	0.388	-0.48645	-0.45437	-0.44841	-0.3945	-0.37647	-0.34427	-0.2958	-0.21586							0.289	-1.62576	-1.5664	-1.64463	-1.58728
	0.389	-0.48738	-0.4475	-0.44663	-0.39199	-0.37712	-0.3446	-0.29401	-0.21655							0.29	-1.59711	-1.54795	-1.627	-1.56892
	0.39	-0.48807	-0.45265	-0.44525	-0.39261	-0.37344	-0.3454	-0.29478	-0.21549							0.291	-1.56681	-1.53002	-1.61212	-1.55058
	0.391	-0.49156	-0.45308	-0.44486	-0.39199	-0.37366	-0.34387	-0.29415	-0.21533							0.292	-1.54256	-1.51413	-1.59394	-1.53322
	0.392	-0.49133	-0.4533	-0.44209	-0.39073	-0.37506	-0.34403	-0.29459	-0.21549							0.293	-1.51446	-1.49723	-1.57741	-1.51736
	0.393	-0.48645	-0.4477	-0.44881	-0.39121	-0.37277	-0.34249	-0.29459	-0.2146							0.294	-1.48912	-1.48083	-1.56088	-1.5
	0.394	-0.49295	-0.45265	-0.44525	-0.38996	-0.37212	-0.34346	-0.29446	-0.21399							0.295	-1.46102	-1.46495	-1.54435	-1.48314
	0.395	-0.48901	-0.45093	-0.44644	-0.39261	-0.37344	-0.34265	-0.29331	-0.21297							0.296	-1.43623	-1.45008	-1.53113	-1.46727
	0.396	-0.48854	-0.44921	-0.44783	-0.38948	-0.37158	-0.34273	-0.2921	-0.21399							0.297	-1.41143	-1.43471	-1.51681	-1.4529
	0.397	-0.48668	-0.44469	-0.43972	-0.3876	-0.3718	-0.34175	-0.29121	-0.21317							0.298	-1.38719	-1.42036	-1.50138	-1.43802
	0.398	-0.48576	-0.44835	-0.43953	-0.38963	-0.36952	-0.34281	-0.29108	-0.21201							0.299	-1.36405	-1.40704	-1.4876	-1.42314
	0.399	-0.4897	-0.4533	-0.44605	-0.38886	-0.37288	-0.34232	-0.29184	-0.21233							0.3	-1.33981	-1.39269	-1.47548	-1.41174
	0.4	-0.49039	-0.44835	-0.44329	-0.38901	-0.37147	-0.33972	-0.29184	-0.21217							0.301	-1.31722	-1.37886	-1.46171	-1.39686
																0.302	-1.29353	-1.36503	-1.44959	-1.38347
																0.303	-1.27479	-1.35375	-1.43526	-1.37157
																0.304	-1.25	-1.34043	-1.42314	-1.35868
																0.305	-1.23072	-1.32813	-1.41267	-1.34678
																0.306	-1.21088	-1.31635	-1.4011	-1.33339
																0.307	-1.1916	-1.3061	-1.39063	-1.32447
																0.308	-1.17121	-1.29381	-1.37686	-1.31107
																0.309	-1.15193	-1.28509	-1.36694	-1.30215
																0.31	-1.13375	-1.27484	-1.35703	-1.29025
																0.311	-1.11722	-1.26511	-1.34601	-1.27984
																0.312	-1.10069	-1.25435	-1.33719	-1.26992
																0.313	-1.08361	-1.24718	-1.32782	-1.26049
																0.314	-1.06543	-1.23795	-1.31846	-1.25157
																0.315	-1.05276	-1.22719	-1.30909	-1.24166
																0.316	-1.03568	-1.22002	-1.30083	-1.23223
																0.317	-1.0208	-1.21079	-1.29366	-1.2238
																0.318	-1.00647	-1.20208	-1.2854	-1.21537
																0.319	-0.98995	-1.1944	-1.27769	-1.20694
																0.32	-0.97672	-1.18671	-1.27052	-1.19802
																0.321	-0.96405	-1.17903	-1.26006	-1.19108
																0.322	-0.94973	-1.17134	-1.25675	-1.18264
																0.323	-0.9365	-1.16263	-1.24793	-1.17521
																0.324	-0.92383	-1.15802	-1.24187	-1.16976
																0.325	-0.91061	-1.15136	-1.23526	-1.16231
																0.326	-0.89959	-1.14469	-1.2292	-1.15686
																0.327	-0.88747	-1.13854	-1.22094	-1.14943
																0.328	-0.87535	-1.1324	-1.21763	-1.14397
																0.329	-0.86598	-1.12574	-1.21157	-1.13554
																0.33	-0.85331	-1.12061	-1.20496	-1.13256
																0.331	-0.84284	-1.11498	-1.20055	-1.12661
																0.332	-0.83457	-1.11088	-1.19614	-1.12066
																0.333	-0.8219	-1.10575	-1.19063	-1.1157
																0.334	-0.81474	-1.0996	-1.18402	-1.10975
																0.335	-0.80427	-1.09499	-1.18072	-1.10479
																0.336	-0.79546	-1.09038	-1.17686	-1.09984
																0.337	-0.78554	-1.08782	-1.17025	-1.09636
																0.338	-0.77727	-1.08372	-1.16804	-1.09041
																0.339	-0.76791	-1.0786	-1.16254	-1.08644
																0.34	-0.75964	-1.07604	-1.15868	-1.08298
																0.341	-0.75193	-1.07091	-1.15592	-1.0795
																0.342	-0.74422	-1.06784	-1.15317	-1.07405
																0.343	-0.7365	-1.06322	-1.14821	-1.07008
																0.344	-0.72824	-1.05963	-1.14656	-1.06512
																0.345	-0.71997	-1.05656	-1.14435	-1.06265
																0.346	-0.71281	-1.054	-1.13829	-1.06016
																0.347	-0.70675	-1.04887	-1.13829	-1.05471
																0.348	-0.70014	-1.04632	-1.13444	-1.05174
																0.349	-0.69298	-1.04273	-1.13113	-1.05025
																0.35	-0.68692	-1.04017	-1.12727	-1.04728
																0.351	-0.67865	-1.03811	-1.12617	-1.0443
																0.352	-0.67479	-1.03556	-1.12672	-1.04133
																0.353	-0.67039	-1.03299	-1.12397	-1.04033
																0.354	-0.66377	-1.03043	-1.12342	-1.03637
																0.355	-0.65771	-1.02684	-1.11901	-1.03438
																0.356	-0.65165	-1.02633	-1.1157	-1.03388
																0.357	-0.64835	-1.02326	-1.11736	-1.03141
																0.358	-0.64284	-1.02069	-1.11515	-1.02942
																0.359	-0.63733	-1.02018	-1.11295	-1.02893
																0.36	-0.63347	-1.01762	-1.1113	-1.02496
																0.361	-0.62851	-1.01608	-1.1113	-1.02496
																0.362	-0.623	-1.01403	-1.10799	-1.02298
																0.363	-0.62025	-1.01301	-1.10634	-1.021
																0.364	-0.61529	-1.00993	-1.10468	-1.0195
																0.365	-0.61198	-1.00789	-1.10358	-1.01802
																0.366	-0.60647	-1.00583	-1.10248	-1.01752
																0.367	-0.60262	-1.00583	-1.10413	-1.01504
																0.368	-0.59931	-1.0043	-1.10138	-1.01604
																0.369	-0.59546	-1.00276	-1.10358	-1.01604
																0.37	-0.59215	-1.0002	-1.10083	-1.01306
																0.371	-0.58829	-1.00174	-1.09917	-1.01355
																0.372	-0.58499	-1.00071	-1.09973	-1.01207
																0.373	-0.58278	-0.999685	-1.09917	-1.01207
																0.374	-0.58003	-0.999685	-1.09862	-1.01108
																0.375	-0.57672	-0.999173	-1.09917	-1.01207
																0.376	-0.57562	-0.997639	-1.09752	-1.01355
																0.377	-0.57231	-0.994049	-1.09587	-1.01058
																0.378	-0.57011	-0.996095	-1.09642	-1.00958
																0.379	-0.56681	-0.995072	-1.09642	-1.01157
																0.38	-0.56405	-0.994049	-1.09642	-1.01157
																0.381	-0.56074	-0.994561	-1.09642	-1.01058
																0.382	-0.5613	-0.993026	-1.09587	-1.01108
																0.383	-0.55854	-0.992003	-1.09532	-1.00909
																0.384	-0.55358	-0.993026	-1.09422	-1.01157
																0.385	-0.55083	-0.992003	-1.09477	-1.01108
																0.386	-0.55083	-0.992003	-1.09587	-1.01207
																0.387	-0.54973	-0.992003	-1.09422	-1.01207
																0.388	-0.54752	-0.992003	-1.09642	-1.01256
																0.389	-0.54587	-0.991492	-1.09697	-1.01306
																0.39	-0.54366	-0.99098	-1.09807	-1.01355
																0.391	-0.54091	-0.99098	-1.09642	-1.01454
																0.392	-0.54036	-0.991492	-1.09752	-1.01405
																0.393	-0.53871	-0.991492	-1.09752	-1.01653
																0.394	-0.53485	-0.991492	-1.09862	-1.01653
																0.395	-0.53595	-0.990459	-1.09862	-1.01653
																0.396	-0.53375	-0.990459	-1.10028	-1.01653
																0.397	-0.53375	-0.991492	-1.10028	-1.01752
																0.398	-0.53099	-0.989948	-1.09973	-1.0195
																0.399	-0.52879	-0.992515	-1.10193	-1.02049
																0.4	-0.52879	-0.993026	-1.10303	-1.02199
Figure 2g

## Sheet: Figure 3
Figure 3a
PhCMV-shGLP-1R-pA
		Uninduced							Induced						P-value
	0 ng	21.936	15.0404	12.4238	3.80679	10.3872			4.50314	7.05751	9.52934	14.9611	17.6235		0.6191
	10 ng	17.3271	12.8095	16.0932	19.094	39.469			281.82	242.975	301.191	231.026	271.306		9.5137e-08
	20 ng	9.79255	18.2563	27.0316	16.6664	18.0261			170.464	194.239	137.766	172.204	169.226		2.32286e-07
	30 ng	5.14397	4.64113	5.52217	5.37125	6.31474			107.653	103.299	100.893	114.005	114.463		2.96584e-10
	40 ng	4.4533	4.59241	3.73751	4.53228	3.93196			101.062	93.6548	93.2629	85.3898	85.2707		1.87931e-09
PCRE-SEAP-pA		Uninduced							Induced
	0 ng	0.499153	1.31792	0.616842	0.674283	0.599926			1.07248	0.911563	1.0069	1.08176	1.70249		0.0761
	10 ng	10.4282	11.0177	9.13964	9.42725	0.573731			314.231	311.372	283.046	258.96	284.419		3.62783e-09
	20 ng	16.5664	17.3126	17.1358	15.1109	20.2887			350.048	358.459	409.64	355.762	356.252		1.08363e-09
	30 ng	27.7605	39.7969	32.4477	30.2547	31.3637			594.937	592.144	752.613	598.405	585.82		7.63972e-08
	40 ng	33.0137	31.0013	31.4075	32.8801	35.631			507.712	501.739	505.784	609.234	501.505		1.19054e-08
Specificity		Uninduced							Induced
	Uninduced	27.4292	26.7499	25.2535	26.1962	22.5627			22.5887	26.4713	27.6347	26.4735	25.4923		0.9398
	GLP - 1	29.7225	28.4373	26.4426	28.4336	24.3603			687.477	602.342	475.045	457.568	418.649		8.84485e-06
	Somatostatin	28.5294	27.7949	25.6073	27.5465	23.3438			22.8402	27.4233	27.8806	27.2814	28.6136		0.8649
	INS	26.6551	27.8181	26.4813	27.6215	25.7006			29.2476	23.371	34.8829	37.4602	39.2948		0.0757
Doasge	GLP-1 (ng/ml)
	1e-09	749.64	872.162	796.577	838.739	842.342
	5e-10	742.018	808.018	801.216	773.532	719.054
	1e-10	762.613	667.117	685.315	705.135	656.486
	5e-11	566.306	612.748	649.495	635.631	583.739
	2.5e-11	493.856	576.306	469.838	515.225	488.234
	1e-11	270.829	297.604	305.131	321.48	279.419
	1e-12	79.9707	78.3834	80.4663	75.1527	80.8886
	1e-13	73.545	79.958	76.2392	78.4032	70.4397
	1e-15	72.5749	63.2916	62.164	70.7237	65.9143
	0	54.3424	53.2346	52.3466	47.8152	50.8324
Figure 3b
	PhCMV-shGLP-1R-pA	Uninduced						0.001 ng/ml						0.01 ng/ml						0.025 ng/ml						0.05 ng/ml						0.1 ng/ml						0.5 ng/ml						1 ng/ml
	0 ng	34.8649	35.874	33.0817	30.5869	32.9868		42.2083	45.5435	45.4918	44.1024	45.803		42.7922	45.6144	45.8779	49.4287	50.9606		43.9316	50.4315	53.441	52.1812	53.4946		54.2122	54.163	58.5581	53.7469	46.5888		46.2659	48.9084	52.6711	52.9523	44.1328		44.9924	45.2778	46.1751	43.2518	44.3212		48.0517	44.7322	43.2779	43.3532	43.3847
	10 ng	19.557	18.5218	20.1149	19.8616	20.2617		29.3349	33.6569	37.6749	30.2916	35.4116		112.069	102.113	107.403	106.887	116.2		196.471	209.428	209.548	196.799	194.959		287.679	290.221	283.676	287.886	285.67		371.728	360.84	328.623	367.182	330.788		532.721	526.667	534.477	525.622	525.856		538.387	548.82	548.784	543.775	546.477
	20 ng	13.7855	11.8647	11.8279	15.6291	14.2015		14.7772	15.8761	15.6649	17.3792	16.1287		73.3964	68.0408	65.3311	69.3908	67.0348		145.771	128.621	127.84	128.28	125.268		202.93	200.715	202.894	187.499	181.594		259.725	254.068	235.405	257.701	238.652		367.471	324.253	330.075	332.226	321.968		391.342	383.71	387.896	390.975	390.711
	30 ng	6.87509	8.21437	7.63274	7.43368	7.26154		8.54834	8.88695	9.03775	8.3017	8.78031		43.0408	40.6531	40.6474	41.2512	47.6974		80.9714	71.7789	70.2135	78.9176	87.0724		97.5963	130.034	131.409	136.967	152.987		186.638	172.512	176.127	177.786	191.321		241.809	244.096	207.056	239.81	244.21		267.827	265.901	250.453	249.144	268.153
	40 ng	7.54486	7.8199	7.97924	7.09838	6.98153		8.77672	9.47461	8.01084	8.82113	8.48126		35.7971	33.1974	33.8354	33.5842	32.7071		69.2415	59.2012	53.9573	66.4294	62.9324		93.3303	85.9394	83.9828	84.0566	81.5554		124.296	118.152	120.091	125.594	93.557		186.509	157.151	152.227	145.465	146.136		175.917	158.515	158.216	157.638	158.196
	50 ng	3.81747	4.34122	4.73932	4.79965	5.05192		6.03732	6.10773	6.24337	6.18571	6.80416		21.985	20.6007	20.1653	20.6353	22.1648		35.1452	35.9667	45.8837	43.9879	50.1894		60.2436	57.5031	63.5717	60.1925	71.0283		85.5818	85.5741	87.9273	86.7409	91.7054		101.135	105.441	110.787	114.94	118.828		111.138	110.355	115.728	106.853	127.368
Figure 3c
	Time (h)	Uninduced						0.001 ng/ml						0.01 ng/ml						0.025 ng/ml						0.05 ng/ml						0.1 ng/ml						0.5 ng/ml						1 ng/ml
	0.25 h	0.570444	0.616661	0.527473	0.564351	0.604075		0.504204	0.598703	0.543547	0.581367	0.517612		0.562667	0.675365	0.637144	0.55427	0.543928		0.522823	0.642776	0.554911	0.609246	0.53569		0.545411	0.994779	0.541162	0.519857	0.543427		0.562206	0.644119	0.610729	0.553628	0.489493		0.58305	0.64003	0.652858	0.589364	0.569361		0.578701	0.575595	0.472096	0.530439	0.505066
	0.5 h	0.675565	0.606901	0.673822	0.622514	0.661957		0.543206	0.515247	0.544729	0.639449	0.645081		0.50697	0.531542	0.635381	0.645362	0.713786		0.542705	0.567477	0.566275	0.657628	0.62105		0.549099	0.666727	0.599044	0.671517	0.700077		0.478169	0.385533	0.52122	0.510337	0.498933		0.554009	0.581908	0.572929	0.580805	0.59225		0.514425	0.447424	0.543527	0.318252	0.588101
	1 h	0.893044	0.942449	0.967882	0.900079	0.962872		0.629208	0.69194	0.767299	0.791871	0.780387		0.893525	0.70629	0.936596	0.656886	0.880177		0.946898	0.831514	0.86248	0.75367	0.813998		0.88134	0.681959	0.769925	0.790328	0.868132		1.04907	0.79604	0.716452	0.727315	0.865005		0.657187	0.629528	0.776538	0.654842	0.814799		1.07868	0.749181	0.928399	0.659271	0.776919
	3 h	1.93903	1.93987	2.00441	1.39094	2.01239		1.26515	1.22929	1.53053	1.30255	1.51937		4.04131	3.22539	3.85954	3.26329	3.29395		7.11976	7.80202	9.81641	9.23769	9.25172		11.7655	11.5801	11.7733	7.82768	9.30375		15.8079	15.0399	15.3588	14.3571	16.2456		19.3586	19.1825	21.5089	14.1811	20.9211		19.3029	23.011	21.0992	17.8829	21.3682
	6 h	3.43649	3.54153	3.17021	3.33141	3.53139		6.06588	3.75013	3.68698	3.67582	4.7101		36.5875	47.9391	34.5519	48.6198	43.059		60.1198	76.5144	69.475	66.5748	74.5375		97.281	94.4107	91.4951	85.7476	86.1404		101.476	95.3632	90.7829	91.9533	93.7276		120.84	115.079	110.07	102.297	106.672		107.311	120.397	106.988	121.958	122.338
	12 h	3.46746	4.60059	3.24172	4.37465	5.10088		6.46522	5.98126	7.90266	4.5316	6.76898		77.2722	85.3175	80.8128	85.8933	82.6671		125.535	119.91	119.977	110.536	137.909		147.502	146.259	153.85	137.078	166.393		155.776	157.856	165.115	133.326	139.357		166.164	168.521	169.724	168.326	176.016		179.983	177.29	177.949	164.913	202.289
	24 h	19.3511	19.4282	20.3129	16.1305	19.3993		25.1254	30.2709	28.9624	26.7975	28.4673		183.936	186.556	172.559	164.443	183.879		311.682	311.928	313.036	235.12	313.262		320.358	357.519	323.549	317.386	317.781		434.541	508.519	442.467	436.386	502.002		543.512	542.793	534.147	531.905	539.814		537.89	622.086	536.596	633.059	633.103
	48 h	32.8515	32.1876	31.1246	26.8654	34.1007		96.277	96.3381	91.4894	88.4824	97.3581		257.243	251.837	257.536	254.204	283.087		363.224	413.241	403.614	353.793	362.635		420.677	419.418	483.604	416.888	487.658		601.838	601.611	603.276	513.998	514.499		601.018	816.094	807.405	722.532	821.054		818.919	816.351	788.333	845.676	901.235
Figure 3d											Figure 3e	GLP-1 (ng/ml)	Current (uA)		Figure 3f							Figure 3g
		Uninduced	0.001 ng/ml	0.01 ng/ml	0.025 ng/ml	0.050 ng/ml	0.1 ng/ml	0.5 ng/ml	1 ng/ml			0	-67.82				Uninduced	GLP - 1	Insulin	Somatostatin																										Figure 3h
												0.001	-56.2			-0.25	-2.54074	-4.58054	-4.5037	-6.45282		Uninduced			0.001 ng/ml			0.01 ng/ml			0.025 ng/ml			0.050 ng/ml			0.1 ng/ml			0.5 ng/ml			1 ng/ml				GLP-1 (ng/ml)	Rct (K.ohm)
	-0.25	-2.54074	-2.73	-3.62	-3.01	-3.07	-3.03	-3.83	-3.69			0.01	-49.7			-0.249	-2.52969	-4.55611	-4.49185	-6.42		Zre(Kohm)	(-) Zim(Kohm)		Zre(Kohm)	(-) Zim(Kohm)		Zre(Kohm)	(-) Zim(Kohm)		Zre(Kohm)	(-) Zim(Kohm)		Zre(Kohm)	(-) Zim(Kohm)		Zre(Kohm)	(-) Zim(Kohm)		Zre(Kohm)	(-) Zim(Kohm)		Zre(Kohm)	(-) Zim(Kohm)			0	2.729
	-0.249	-2.52969	-2.72	-3.61	-2.99	-3.06	-3.01	-3.8	-3.67			0.025	-43.3			-0.248	-2.51864	-4.53168	-4.46815	-6.38718		0.03404	3.421e-05		0.056	0.00016482		0.05526	0.000105388		0.05486	0.000103408		0.05432	0.00010617		0.05298	0.00010926		0.05254	0.00011318		0.0519	0.00011445			0.001	3.92472
	-0.248	-2.51864	-2.71	-3.6	-2.98	-3.04	-2.99	-3.79	-3.65			0.05	-39.8			-0.247	-2.5076	-4.51946	-4.4563	-6.35436		0.03404	4.141e-05		0.056	0.00019966		0.05526	0.000127589		0.05486	0.0001252		0.05432	0.00012852		0.05298	0.00013228		0.05254	0.00013702		0.0519	0.00013857			0.01	4.92472
	-0.247	-2.5076	-2.71	-3.58	-2.97	-3.02	-2.98	-3.77	-3.63			0.1	-36.4			-0.246	-2.5076	-4.49503	-4.43259	-6.32154		0.03404	5.014e-05		0.056	0.000241602		0.05526	0.000154513		0.05486	0.000151568		0.05432	0.00015562		0.05298	0.00016014		0.05254	0.00016588		0.0519	0.00016775			0.025	6.09085
	-0.246	-2.5076	-2.7	-3.57	-2.96	-3.01	-2.97	-3.75	-3.61			0.5	-31.2			-0.245	-2.49655	-4.4706	-4.42074	-6.30513		0.03404	6.076e-05		0.056	0.00029279		0.05526	0.000187144		0.05486	0.00018368		0.05432	0.0001886		0.05298	0.00019407		0.05254	0.00020097		0.0519	0.00020327			0.05	7.02662
	-0.245	-2.49655	-2.69	-3.55	-2.94	-2.99	-2.95	-3.74	-3.6			1	-27.7			-0.244	-2.4855	-4.45839	-4.39704	-6.27231		0.03404	7.367e-05		0.056	0.0003551		0.05526	0.000226927		0.05486	0.00022272		0.05432	0.00022866		0.05298	0.00023532		0.05254	0.00024374		0.0519	0.00024654			0.1	8.24044
	-0.244	-2.4855	-2.68	-3.54	-2.93	-2.98	-2.94	-3.72	-3.58							-0.243	-2.4855	-4.43396	-4.38519	-6.23949		0.03404	8.928e-05		0.056	0.000430274		0.05526	0.000275054		0.05486	0.00026992		0.05432	0.00027716		0.05298	0.00028509		0.05254	0.00029542		0.0519	0.0002987			0.5	9.5645
	-0.243	-2.4855	-2.68	-3.53	-2.92	-2.97	-2.93	-3.7	-3.57							-0.242	-2.47446	-4.40953	-4.37333	-6.22308		0.03404	0.000108		0.056	0.00052059		0.05526	0.000332717		0.05486	0.00032656		0.05432	0.0003353		0.05298	0.00034503		0.05254	0.00035739		0.0519	0.00036142			1	10.6385
	-0.242	-2.47446	-2.67	-3.52	-2.91	-2.95	-2.91	-3.68	-3.55							-0.241	-2.46341	-4.39732	-4.36148	-6.19026		0.03404	0.0001311		0.056	0.000631676		0.05526	0.00040379		0.05486	0.00039632		0.05432	0.00040678		0.05298	0.00041866		0.05254	0.00043362		0.0519	0.00043863
	-0.241	-2.46341	-2.66	-3.51	-2.9	-2.94	-2.9	-3.67	-3.54							-0.24	-2.46341	-4.37289	-4.33778	-6.15744		0.03404	0.0001584		0.05601	0.00076313		0.05526	0.000487826		0.05486	0.00047872		0.05432	0.00049145		0.05298	0.00050579		0.05254	0.00052391		0.0519	0.00052992
	-0.24	-2.46341	-2.65	-3.49	-2.89	-2.93	-2.89	-3.66	-3.52							-0.239	-2.45236	-4.36067	-4.32593	-6.14103		0.03404	0.0001923		0.05601	0.00092661		0.05526	0.000592424		0.05486	0.00058144		0.05432	0.00059691		0.05298	0.0006142		0.05254	0.00063617		0.0519	0.00064336
	-0.239	-2.45236	-2.65	-3.48	-2.88	-2.91	-2.88	-3.64	-3.51							-0.238	-2.45236	-4.33624	-4.31407	-6.10821		0.03404	0.0002333		0.05601	0.00112426		0.05526	0.000718627		0.05486	0.00070512		0.05432	0.000724		0.05298	0.000745		0.05254	0.0007718		0.0519	0.00078039
	-0.238	-2.45236	-2.64	-3.47	-2.87	-2.9	-2.87	-3.63	-3.49							-0.237	-2.44132	-4.32403	-4.30222	-6.09179		0.03404	0.0002822		0.05602	0.0013601		0.05526	0.000869266		0.05486	0.00085312		0.05432	0.00087576		0.05298	0.00090132		0.05254	0.00093357		0.0519	0.00094413
	-0.237	-2.44132	-2.64	-3.46	-2.87	-2.89	-2.86	-3.61	-3.48							-0.236	-2.44132	-4.31181	-4.29037	-6.05897		0.03404	0.0003431		0.05603	0.00165222		0.05526	0.00105686		0.05486	0.00103712		0.05432	0.0010647		0.05298	0.00109576		0.05254	0.00113494		0.0519	0.00114782
	-0.236	-2.44132	-2.63	-3.45	-2.86	-2.88	-2.85	-3.6	-3.47							-0.235	-2.43027	-4.28738	-4.27852	-6.04256		0.03404	0.0004141		0.05604	0.00199526		0.05527	0.00127559		0.05487	0.00125184		0.05433	0.00128525		0.05298	0.00132257		0.05254	0.00137016		0.0519	0.00138566
	-0.235	-2.43027	-2.63	-3.44	-2.85	-2.87	-2.84	-3.59	-3.45							-0.234	-2.43027	-4.27517	-4.25481	-6.02615		0.03404	0.0005016		0.05605	0.00241602		0.05527	0.00154513		0.05487	0.00151632		0.05433	0.00155683		0.05299	0.0016021		0.05254	0.00165964		0.0519	0.00167856
	-0.234	-2.43027	-2.62	-3.43	-2.84	-2.86	-2.83	-3.57	-3.44							-0.233	-2.43027	-4.26295	-4.24296	-5.99333		0.03405	0.0006075		0.05608	0.00292388		0.05528	0.00187144		0.05487	0.0018368		0.05433	0.00188604		0.05299	0.00194065		0.05254	0.0020097		0.05191	0.00203253
	-0.233	-2.43027	-2.62	-3.42	-2.83	-2.85	-2.82	-3.56	-3.43							-0.232	-2.41922	-4.25074	-4.23111	-5.97692		0.03405	0.0007357		0.05612	0.00353894		0.05529	0.00226629		0.05488	0.002224		0.05434	0.00228319		0.05299	0.0023495		0.05255	0.00243342		0.05191	0.00246123
	-0.232	-2.41922	-2.61	-3.41	-2.82	-2.84	-2.82	-3.55	-3.42							-0.231	-2.41922	-4.23852	-4.21926	-5.96051		0.03405	0.0008913		0.05617	0.00428264		0.0553	0.00274458		0.05489	0.0026944		0.05435	0.00276653		0.053	0.00284715		0.05255	0.00294822		0.05192	0.00298287
	-0.231	-2.41922	-2.61	-3.41	-2.82	-2.83	-2.81	-3.54	-3.41							-0.23	-2.41922	-4.21409	-4.20741	-5.92769		0.03406	0.00108		0.05625	0.00518044		0.05532	0.00332419		0.0549	0.0032624		0.05436	0.00334958		0.05301	0.0034484		0.05256	0.00357192		0.05192	0.00361215
	-0.23	-2.41922	-2.6	-3.4	-2.81	-2.82	-2.8	-3.53	-3.4							-0.229	-2.40818	-4.20188	-4.20741	-5.91128		0.03406	0.001308		0.05636	0.00625914		0.05535	0.00402449		0.05492	0.003952		0.05438	0.00405769		0.05302	0.00417545		0.05258	0.0043263		0.05193	0.00437598
	-0.229	-2.40818	-2.6	-3.39	-2.81	-2.81	-2.79	-3.52	-3.39							-0.228	-2.40818	-4.18966	-4.19556	-5.89487		0.03407	0.001586		0.05653	0.00756698		0.05539	0.00487826		0.05495	0.004792		0.0544	0.00492128		0.05304	0.0050653		0.05259	0.005247		0.05195	0.00530748
	-0.228	-2.40818	-2.6	-3.38	-2.8	-2.8	-2.79	-3.51	-3.38							-0.227	-2.40818	-4.17745	-4.1837	-5.87846		0.03409	0.001921		0.05677	0.00912272		0.05545	0.00590487		0.05499	0.0058016		0.05444	0.00595894		0.05307	0.0061346		0.05262	0.0063558		0.05197	0.00642942
	-0.227	-2.40818	-2.59	-3.37	-2.79	-2.79	-2.78	-3.5	-3.37							-0.226	-2.39713	-4.16523	-4.17185	-5.86205		0.03411	0.00232		0.05712	0.0109532		0.05554	0.00712667		0.05506	0.0070064		0.0545	0.00719771		0.05312	0.0074111		0.05266	0.00768042		0.05201	0.00776871
	-0.226	-2.39713	-2.59	-3.37	-2.79	-2.78	-2.77	-3.49	-3.36							-0.225	-2.39713	-4.15302	-4.16	-5.84564		0.03414	0.002814		0.05763	0.0131548		0.05568	0.00863008		0.05515	0.0084944		0.05458	0.00872547		0.05318	0.00898915		0.05272	0.0093159		0.05206	0.00942471
	-0.225	-2.39713	-2.59	-3.36	-2.78	-2.78	-2.77	-3.48	-3.35							-0.224	-2.39713	-4.14081	-4.14815	-5.82923		0.03419	0.0034		0.05834	0.015678		0.05587	0.0104047		0.05528	0.0102544		0.0547	0.0105388		0.05328	0.0108595		0.0528	0.0112583		0.05213	0.0113912
	-0.224	-2.39713	-2.58	-3.35	-2.77	-2.77	-2.76	-3.46	-3.34							-0.223	-2.39713	-4.14081	-4.1363	-5.81282		0.03425	0.004116		0.05935	0.0186126		0.05615	0.0125577		0.05548	0.0124032		0.05487	0.012751		0.05342	0.0131498		0.05292	0.0136343		0.05224	0.0138007
	-0.223	-2.39713	-2.58	-3.35	-2.77	-2.76	-2.75	-3.45	-3.33							-0.222	-2.38608	-4.12859	-4.12444	-5.79641		0.03435	0.004973		0.06073	0.0218688		0.05655	0.0151086		0.05576	0.01496		0.05512	0.0153891		0.05362	0.0158859		0.0531	0.0164795		0.05239	0.0166863
	-0.222	-2.38608	-2.58	-3.34	-2.76	-2.75	-2.74	-3.45	-3.32							-0.221	-2.38608	-4.11638	-4.12444	-5.78		0.03449	0.005998		0.06257	0.025393		0.05713	0.0181035		0.05617	0.018		0.05549	0.0185393		0.05391	0.019166		0.05336	0.019899		0.05262	0.0201535
	-0.221	-2.38608	-2.57	-3.33	-2.76	-2.74	-2.74	-3.44	-3.31							-0.22	-2.38608	-4.10416	-4.11259	-5.76359		0.0347	0.007224		0.06496	0.0290378		0.05794	0.021605		0.05676	0.021616		0.05602	0.0222911		0.05434	0.023088		0.05373	0.0239778		0.05295	0.0243225
	-0.22	-2.38608	-2.57	-3.32	-2.75	-2.74	-2.73	-3.43	-3.31							-0.219	-2.38608	-4.09195	-4.10074	-5.74718		0.03498	0.008678		0.06791	0.0326156		0.05908	0.025628		0.05759	0.02584		0.05677	0.026702		0.05495	0.0277315		0.05427	0.0288486		0.05342	0.0292905
	-0.219	-2.38608	-2.57	-3.32	-2.75	-2.73	-2.73	-3.42	-3.3							-0.218	-2.38608	-4.07973	-4.10074	-5.73077		0.03539	0.01039		0.07135	0.0358852		0.06063	0.0301278		0.05875	0.030736		0.05783	0.0318227		0.05582	0.033189		0.05504	0.0346104		0.05411	0.03519
	-0.218	-2.38608	-2.56	-3.31	-2.74	-2.72	-2.72	-3.41	-3.29							-0.217	-2.38608	-4.06752	-4.08889	-5.71436		0.03594	0.01238		0.07511	0.0386724		0.06267	0.0350448		0.06035	0.036272		0.05929	0.0377039		0.05703	0.0395345		0.05613	0.0413226		0.05508	0.0421038
	-0.217	-2.38608	-2.56	-3.31	-2.74	-2.72	-2.72	-3.41	-3.28							-0.216	-2.37504	-4.06752	-4.07704	-5.69795		0.03669	0.01469		0.07898	0.0409504		0.0653	0.0402747		0.0625	0.042448		0.06128	0.0443287		0.05872	0.0468235		0.05766	0.0491238		0.05645	0.0502182
	-0.216	-2.37504	-2.56	-3.3	-2.73	-2.71	-2.71	-3.4	-3.27							-0.215	-2.37504	-4.0553	-4.06519	-5.68154		0.03764	0.01728		0.08262	0.0427996		0.06846	0.0455046		0.06525	0.049024		0.06387	0.0514774		0.06097	0.0548895		0.05971	0.0578556		0.05832	0.059409
	-0.215	-2.37504	-2.56	-3.3	-2.73	-2.71	-2.71	-3.39	-3.27							-0.214	-2.37504	-4.04309	-4.06519	-5.68154		0.0388	0.02013		0.08581	0.044555		0.07201	0.0505557		0.06858	0.055744		0.06706	0.0589134		0.06383	0.063529		0.06238	0.0673596		0.06078	0.0695313
	-0.214	-2.37504	-2.56	-3.29	-2.73	-2.7	-2.7	-3.38	-3.26							-0.213	-2.37504	-4.04309	-4.05333	-5.66513		0.04018	0.02335		0.08854	0.0466588		0.07588	0.0554727		0.07252	0.062608		0.07093	0.0666367		0.06744	0.072779		0.06582	0.077715		0.06402	0.0807507
	-0.213	-2.37504	-2.55	-3.29	-2.72	-2.69	-2.7	-3.37	-3.26							-0.212	-2.37504	-4.03087	-4.04148	-5.64872		0.04166	0.02685		0.09068	0.0494728		0.07966	0.0601811		0.07674	0.069216		0.07517	0.0741741		0.07159	0.0820475		0.06988	0.0882486		0.06793	0.0923634
	-0.212	-2.37504	-2.55	-3.29	-2.72	-2.69	-2.69	-3.37	-3.25							-0.211	-2.37504	-4.01866	-4.04148	-5.64872		0.04319	0.03083		0.09235	0.0534928		0.08321	0.0651428		0.08106	0.075856		0.07965	0.0817284		0.0762	0.0914455		0.07452	0.0990594		0.07253	0.104431
	-0.211	-2.37504	-2.55	-3.28	-2.72	-2.68	-2.69	-3.36	-3.24							-0.21	-2.37504	-4.01866	-4.02963	-5.63231		0.04463	0.03528		0.0936	0.0589064		0.08623	0.0706409		0.08505	0.082624		0.08389	0.0892996		0.0808	0.100714		0.07929	0.109692		0.07742	0.116355
	-0.21	-2.37504	-2.55	-3.27	-2.71	-2.68	-2.69	-3.36	-3.24							-0.209	-2.37504	-4.00644	-4.02963	-5.6159		0.046	0.0408		0.09461	0.066531		0.08885	0.0777184		0.08874	0.090592		0.08791	0.09802		0.08537	0.110963		0.08419	0.121255		0.0826	0.129168
	-0.209	-2.37504	-2.54	-3.27	-2.71	-2.67	-2.68	-3.35	-3.23							-0.208	-2.37504	-3.99423	-4.01778	-5.59949		0.04719	0.04729		0.09541	0.076246		0.09091	0.0865243		0.09177	0.099968		0.09126	0.108025		0.08934	0.12223		0.08856	0.13363		0.08737	0.142561
	-0.208	-2.37504	-2.54	-3.27	-2.71	-2.67	-2.68	-3.34	-3.23							-0.207	-2.37504	-3.99423	-4.01778	-5.59949		0.04828	0.05553		0.09614	0.0890966		0.09261	0.0982804		0.09432	0.112208		0.09412	0.120919		0.09282	0.136252		0.09248	0.148678		0.09175	0.158459
	-0.207	-2.37504	-2.54	-3.26	-2.71	-2.67	-2.67	-3.34	-3.22							-0.206	-2.37504	-3.98201	-4.00593	-5.58308		0.04923	0.06488		0.09682	0.103984		0.09394	0.112167		0.09626	0.126608		0.09629	0.136011		0.09549	0.152421		0.09552	0.165766		0.0952	0.176178
	-0.206	-2.37504	-2.54	-3.26	-2.7	-2.66	-2.67	-3.33	-3.22							-0.205	-2.37504	-3.98201	-4.00593	-5.56667		0.05032	0.0778		0.0977	0.124727		0.09528	0.131895		0.09811	0.147168		0.09832	0.157542		0.09796	0.17538		0.09833	0.189922		0.09841	0.200997
	-0.205	-2.37504	-2.54	-3.26	-2.7	-2.66	-2.67	-3.32	-3.21							-0.204	-2.37504	-3.9698	-3.99407	-5.56667		0.05146	0.09231		0.09872	0.14807		0.09652	0.154513		0.09966	0.17088		0.09998	0.18252		0.09989	0.20202		0.1005	0.2178		0.1009	0.22977
	-0.204	-2.37504	-2.54	-3.25	-2.7	-2.65	-2.66	-3.32	-3.21							-0.203	-2.37504	-3.9698	-3.99407	-5.55026		0.05302	0.1114		0.1002	0.179024		0.09807	0.18476		0.1014	0.20288		0.1018	0.215982		0.1018	0.23791		0.1026	0.255816		0.1032	0.268686
	-0.203	-2.37504	-2.54	-3.25	-2.7	-2.65	-2.66	-3.32	-3.2							-0.202	-2.37504	-3.9698	-3.98222	-5.55026		0.05491	0.1326		0.1021	0.213194		0.09984	0.218434		0.1032	0.23872		0.1036	0.253838		0.1037	0.27861		0.1045	0.298782		0.1052	0.312777
	-0.202	-2.37504	-2.54	-3.25	-2.7	-2.65	-2.66	-3.31	-3.2							-0.201	-2.37504	-3.95758	-3.98222	-5.53385		0.0575	0.158		0.1048	0.254466		0.1022	0.25926		0.1055	0.2824		0.1058	0.299975		0.1059	0.328375		0.1067	0.351252		0.1075	0.367011
	-0.201	-2.37504	-2.54	-3.25	-2.69	-2.65	-2.66	-3.31	-3.19							-0.2	-2.37504	-3.94537	-3.98222	-5.51744		0.06209	0.1961		0.1096	0.316106		0.1063	0.320946		0.1094	0.34864		0.1095	0.369941		0.1093	0.40404		0.11	0.431442		0.1108	0.449811
	-0.2	-2.37504	-2.54	-3.25	-2.69	-2.64	-2.65	-3.3	-3.19							-0.199	-2.37504	-3.94537	-3.97037	-5.51744		0.06705	0.2309		0.1148	0.372386		0.1107	0.377417		0.1135	0.40944		0.1135	0.434161		0.1129	0.473785		0.1134	0.505494		0.1141	0.526608
	-0.199	-2.37504	-2.54	-3.24	-2.69	-2.64	-2.65	-3.3	-3.19							-0.198	-2.38608	-3.93315	-3.97037	-5.51744		0.07497	0.2779		0.1232	0.4489		0.1178	0.454152		0.1201	0.49232		0.1196	0.522041		0.1185	0.569245		0.1187	0.607068		0.1192	0.631764
	-0.198	-2.38608	-2.54	-3.24	-2.69	-2.64	-2.65	-3.3	-3.18							-0.197	-2.38608	-3.93315	-3.97037	-5.50103		0.08628	0.3343		0.1353	0.540556		0.1278	0.546532		0.1294	0.59232		0.1285	0.628173		0.1264	0.68487		0.1262	0.730224		0.1264	0.759483
	-0.197	-2.38608	-2.53	-3.24	-2.69	-2.63	-2.65	-3.29	-3.18							-0.196	-2.38608	-3.93315	-3.97037	-5.48462		0.1023	0.4012		0.1524	0.650034		0.1422	0.65709		0.1427	0.71232		0.1411	0.755599		0.1378	0.82399		0.1369	0.878526		0.1366	0.913698
	-0.196	-2.38608	-2.53	-3.24	-2.7	-2.63	-2.65	-3.29	-3.18							-0.195	-2.38608	-3.93315	-3.97037	-5.48462		0.1249	0.4804		0.1768	0.780014		0.1625	0.788806		0.1617	0.85584		0.159	0.908375		0.154	0.991415		0.1522	1.05712		0.1512	1.09938
	-0.195	-2.38608	-2.53	-3.24	-2.7	-2.63	-2.65	-3.29	-3.17							-0.194	-2.38608	-3.92094	-3.95852	-5.48462		0.1565	0.5729		0.211	0.933042		0.191	0.944511		0.1885	1.02608		0.1844	1.09005		0.1771	1.19103		0.174	1.27076		0.1721	1.3219
	-0.194	-2.38608	-2.53	-3.24	-2.7	-2.63	-2.65	-3.28	-3.17							-0.193	-2.38608	-3.92094	-3.95852	-5.46821		0.2	0.6799		0.2586	1.1114		0.2308	1.12689		0.226	1.22656		0.2202	1.30468		0.2097	1.42783		0.2049	1.5248		0.2017	1.58686
	-0.193	-2.38608	-2.53	-3.24	-2.7	-2.62	-2.64	-3.28	-3.17							-0.192	-2.38608	-3.90872	-3.95852	-5.46821		0.2592	0.8016		0.3239	1.31682		0.2857	1.33847		0.2782	1.46048		0.2701	1.55598		0.2555	1.707		0.2484	1.82477		0.2435	1.90047
	-0.192	-2.38608	-2.53	-3.24	-2.7	-2.62	-2.64	-3.28	-3.17							-0.191	-2.39713	-3.90872	-3.95852	-5.45179		0.3379	0.9372		0.4122	1.54904		0.36	1.5794		0.3495	1.7296		0.3388	1.84717		0.319	2.0313		0.309	2.17602		0.3018	2.26872
	-0.191	-2.39713	-2.53	-3.24	-2.7	-2.62	-2.64	-3.27	-3.16							-0.19	-2.39713	-3.90872	-3.95852	-5.45179		0.4402	1.085		0.529	1.80632		0.4589	1.85058		0.4453	2.0336		0.4317	2.17672		0.4058	2.405		0.3922	2.57994		0.3823	2.69307
	-0.19	-2.39713	-2.53	-3.24	-2.7	-2.62	-2.64	-3.27	-3.16							-0.189	-2.39713	-3.90872	-3.95852	-5.45179		0.5698	1.24		0.6798	2.08504		0.5877	2.14709		0.5718	2.3712		0.5552	2.54683		0.5227	2.8268		0.505	3.0393		0.4917	3.17745
	-0.189	-2.39713	-2.53	-3.24	-2.7	-2.62	-2.64	-3.27	-3.16							-0.188	-2.39713	-3.89651	-3.95852	-5.45179		0.7292	1.4		0.8691	2.37716		0.7519	2.46595		0.7354	2.7376		0.7164	2.95074		0.6774	3.29485		0.6555	3.5541		0.6385	3.72393
	-0.188	-2.39713	-2.54	-3.24	-2.71	-2.62	-2.64	-3.27	-3.15							-0.187	-2.40818	-3.89651	-3.95852	-5.43538		0.918	1.556		1.099	2.67196		0.954	2.79673		0.9398	3.1216		0.9201	3.38		0.8761	3.7999		0.8505	4.11246		0.8298	4.32009
	-0.187	-2.40818	-2.54	-3.24	-2.71	-2.62	-2.65	-3.26	-3.15							-0.186	-2.40818	-3.89651	-3.95852	-5.43538		1.134	1.705		1.37	2.96006		1.196	3.13049		1.188	3.5136		1.17	3.82278		1.125	4.329		1.097	4.70448		1.073	4.95351
	-0.186	-2.40818	-2.54	-3.24	-2.71	-2.62	-2.65	-3.26	-3.15							-0.185	-2.40818	-3.89651	-3.95852	-5.43538		1.373	1.841		1.676	3.23208		1.475	3.4568		1.48	3.9008		1.468	4.26387		1.426	4.8655		1.399	5.31036		1.374	5.60763
	-0.185	-2.40818	-2.54	-3.25	-2.72	-2.62	-2.65	-3.26	-3.15							-0.184	-2.40818	-3.89651	-3.97037	-5.43538		1.627	1.963		2.011	3.47998		1.787	3.76821		1.811	4.2704		1.809	4.68806		1.779	5.38905		1.756	5.90634		1.732	6.25968
	-0.184	-2.40818	-2.54	-3.25	-2.72	-2.62	-2.65	-3.26	-3.15							-0.183	-2.41922	-3.8843	-3.95852	-5.41897		1.893	2.072		2.368	3.70376		2.127	4.05876		2.175	4.616		2.189	5.0869		2.179	5.88855		2.166	6.47856		2.147	6.88689
	-0.183	-2.41922	-2.54	-3.25	-2.73	-2.62	-2.65	-3.26	-3.15							-0.182	-2.41922	-3.89651	-3.97037	-5.41897		2.164	2.17		2.737	3.90342		2.487	4.32845		2.564	4.9328		2.598	5.45363		2.617	6.34735		2.618	7.0092		2.607	7.46856
	-0.182	-2.41922	-2.54	-3.26	-2.73	-2.62	-2.65	-3.26	-3.14							-0.181	-2.41922	-3.8843	-3.97037	-5.41897		2.436	2.263		3.112	4.08834		2.859	4.58324		2.969	5.2256		3.027	5.78825		3.082	6.76545		3.103	7.48836		3.104	7.99848
	-0.181	-2.41922	-2.54	-3.26	-2.74	-2.62	-2.65	-3.26	-3.14							-0.18	-2.43027	-3.8843	-3.97037	-5.41897		2.708	2.356		3.49	4.26522		3.242	4.83058		3.385	5.5008		3.47	6.1009		3.566	7.1484		3.609	7.92396		3.626	8.47665
	-0.18	-2.43027	-2.54	-3.26	-2.75	-2.63	-2.65	-3.25	-3.14							-0.179	-2.43027	-3.8843	-3.98222	-5.41897		2.98	2.455		3.867	4.44612		3.629	5.07941		3.806	5.7712		3.918	6.40172		4.058	7.50545		4.127	8.3259		4.161	8.91135
	-0.179	-2.43027	-2.54	-3.27	-2.75	-2.63	-2.66	-3.25	-3.14							-0.178	-2.43027	-3.8843	-3.98222	-5.41897		3.252	2.563		4.246	4.63908		4.022	5.34016		4.23	6.0464		4.371	6.70423		4.555	7.85325		4.65	8.71002		4.702	9.32328
	-0.178	-2.43027	-2.54	-3.27	-2.75	-2.63	-2.66	-3.25	-3.14							-0.177	-2.44132	-3.8843	-3.98222	-5.40256		3.529	2.687		4.627	4.85482		4.422	5.62177		4.659	6.3424		4.827	7.02364		5.055	8.2103		5.175	9.09612		5.245	9.73107
	-0.177	-2.44132	-2.54	-3.27	-2.76	-2.63	-2.66	-3.25	-3.14							-0.176	-2.44132	-3.8843	-3.99407	-5.40256		3.812	2.83		5.016	5.10138		4.833	5.93616		5.097	6.6688		5.291	7.37347		5.56	8.5951		5.705	9.50598		5.792	10.1616
	-0.176	-2.44132	-2.54	-3.28	-2.76	-2.64	-2.66	-3.25	-3.14							-0.175	-2.45236	-3.8843	-3.99407	-5.40256		4.105	2.995		5.415	5.38412		5.256	6.28929		5.544	7.0352		5.763	7.76386		6.071	9.0206		6.238	9.95742		6.342	10.6295
	-0.175	-2.45236	-2.55	-3.28	-2.77	-2.64	-2.66	-3.25	-3.14							-0.174	-2.45236	-3.8843	-4.00593	-5.40256		4.411	3.184		5.829	5.7084		5.696	6.68861		6.006	7.4528		6.248	8.20833		6.593	9.50345		6.78	10.4663		6.899	11.1573
	-0.174	-2.45236	-2.55	-3.29	-2.78	-2.64	-2.66	-3.25	-3.14							-0.173	-2.46341	-3.8843	-4.00593	-5.40256		4.733	3.402		6.263	6.08226		6.158	7.14306		6.487	7.9296		6.753	8.71533		7.131	10.0548		7.338	11.0484		7.47	11.7617
	-0.173	-2.46341	-2.55	-3.29	-2.78	-2.64	-2.66	-3.25	-3.14							-0.172	-2.46341	-3.8843	-4.01778	-5.40256		5.075	3.65		6.722	6.50972		6.647	7.65711		6.993	8.472		7.281	9.29331		7.692	10.6856		7.915	11.7157		8.06	12.4552
	-0.172	-2.46341	-2.55	-3.3	-2.79	-2.65	-2.67	-3.25	-3.14							-0.171	-2.47446	-3.8843	-4.02963	-5.40256		5.441	3.932		7.21	6.99614		7.167	8.23821		7.531	9.088		7.841	9.95241		8.281	11.4071		8.521	12.4819		8.677	13.2501
	-0.171	-2.47446	-2.56	-3.3	-2.8	-2.65	-2.67	-3.25	-3.14							-0.17	-2.47446	-3.8843	-4.02963	-5.40256		5.835	4.25		7.734	7.54554		7.725	8.89381		8.104	9.7856		8.435	10.6994		8.905	12.2285		9.16	13.3571		9.327	14.1609
	-0.17	-2.47446	-2.55	-3.31	-2.81	-2.66	-2.67	-3.25	-3.14							-0.169	-2.4855	-3.8843	-4.04148	-5.40256		6.26	4.607		8.298	8.16462		8.326	9.62987		8.719	10.5712		9.072	11.5427		9.571	13.1572		9.84	14.3491		10.02	15.1959
	-0.169	-2.4855	-2.56	-3.31	-2.82	-2.66	-2.68	-3.25	-3.14							-0.168	-2.49655	-3.8843	-4.05333	-5.40256		6.722	5.007		8.908	8.86008		8.975	10.4538		9.382	11.4528		9.759	12.4925		10.29	14.208		10.57	15.4737		10.76	16.3696
	-0.168	-2.49655	-2.56	-3.32	-2.83	-2.67	-2.67	-3.25	-3.14							-0.167	-2.49655	-3.8843	-4.06519	-5.40256		7.223	5.453		9.57	9.63728		9.679	11.3732		10.1	12.44		10.5	13.5555		11.06	15.3883		11.35	16.7389		11.55	17.6923
	-0.167	-2.49655	-2.57	-3.33	-2.83	-2.67	-2.68	-3.26	-3.14							-0.166	-2.5076	-3.8843	-4.06519	-5.40256		7.768	5.949		10.29	10.5029		10.44	12.3953		10.88	13.5408		11.3	14.7419		11.89	16.7092		12.2	18.1566		12.4	19.1765
	-0.166	-2.5076	-2.57	-3.33	-2.84	-2.68	-2.68	-3.26	-3.15							-0.165	-2.5076	-3.89651	-4.07704	-5.40256		8.364	6.501		11.08	11.4664		11.28	13.5322		11.73	14.7648		12.18	16.0634		12.79	18.1818		13.11	19.7406		13.33	20.8449
	-0.165	-2.5076	-2.57	-3.34	-2.85	-2.68	-2.68	-3.26	-3.15							-0.164	-2.51864	-3.89651	-4.08889	-5.40256		9.017	7.114		11.93	12.5357		12.19	14.7972		12.65	16.128		13.13	17.5422		13.78	19.832		14.12	21.5226		14.34	22.6872
	-0.164	-2.51864	-2.57	-3.35	-2.86	-2.69	-2.69	-3.26	-3.15							-0.163	-2.52969	-3.89651	-4.10074	-5.40256
	-0.163	-2.52969	-2.58	-3.35	-2.87	-2.7	-2.69	-3.26	-3.15							-0.162	-2.54074	-3.89651	-4.11259	-5.41897
	-0.162	-2.54074	-2.58	-3.36	-2.88	-2.7	-2.69	-3.26	-3.15							-0.161	-2.54074	-3.89651	-4.12444	-5.41897
	-0.161	-2.54074	-2.58	-3.37	-2.89	-2.71	-2.69	-3.26	-3.15							-0.16	-2.55178	-3.89651	-4.1363	-5.41897
	-0.16	-2.55178	-2.58	-3.38	-2.9	-2.71	-2.7	-3.27	-3.15							-0.159	-2.56283	-3.89651	-4.14815	-5.41897
	-0.159	-2.56283	-2.59	-3.38	-2.91	-2.72	-2.7	-3.27	-3.16							-0.158	-2.57388	-3.90872	-4.16	-5.41897
	-0.158	-2.57388	-2.59	-3.39	-2.92	-2.73	-2.7	-3.27	-3.16							-0.157	-2.57388	-3.90872	-4.17185	-5.41897
	-0.157	-2.57388	-2.6	-3.4	-2.94	-2.73	-2.71	-3.28	-3.16							-0.156	-2.58492	-3.90872	-4.19556	-5.43538
	-0.156	-2.58492	-2.6	-3.41	-2.95	-2.74	-2.71	-3.28	-3.16							-0.155	-2.59597	-3.90872	-4.20741	-5.43538
	-0.155	-2.59597	-2.61	-3.42	-2.96	-2.75	-2.72	-3.28	-3.17							-0.154	-2.60702	-3.92094	-4.21926	-5.43538
	-0.154	-2.60702	-2.61	-3.43	-2.97	-2.76	-2.73	-3.29	-3.17							-0.153	-2.61806	-3.92094	-4.23111	-5.43538
	-0.153	-2.61806	-2.62	-3.43	-2.98	-2.77	-2.73	-3.29	-3.17							-0.152	-2.62911	-3.92094	-4.24296	-5.45179
	-0.152	-2.62911	-2.62	-3.44	-2.99	-2.77	-2.73	-3.29	-3.17							-0.151	-2.62911	-3.92094	-4.26667	-5.45179
	-0.151	-2.62911	-2.63	-3.45	-3.01	-2.78	-2.74	-3.3	-3.18							-0.15	-2.6512	-3.93315	-4.27852	-5.45179
	-0.15	-2.6512	-2.63	-3.46	-3.02	-2.79	-2.75	-3.3	-3.18							-0.149	-2.6512	-3.93315	-4.29037	-5.46821
	-0.149	-2.6512	-2.64	-3.47	-3.03	-2.8	-2.75	-3.3	-3.18							-0.148	-2.6733	-3.93315	-4.30222	-5.46821
	-0.148	-2.6733	-2.65	-3.48	-3.04	-2.81	-2.76	-3.31	-3.19							-0.147	-2.6733	-3.94537	-4.32593	-5.46821
	-0.147	-2.6733	-2.65	-3.49	-3.05	-2.82	-2.76	-3.31	-3.19							-0.146	-2.68434	-3.94537	-4.33778	-5.48462
	-0.146	-2.68434	-2.66	-3.5	-3.07	-2.83	-2.77	-3.31	-3.19							-0.145	-2.70644	-3.94537	-4.34963	-5.48462
	-0.145	-2.70644	-2.66	-3.51	-3.08	-2.84	-2.78	-3.32	-3.2							-0.144	-2.70644	-3.95758	-4.37333	-5.50103
	-0.144	-2.70644	-2.67	-3.52	-3.09	-2.85	-2.78	-3.32	-3.2							-0.143	-2.72853	-3.95758	-4.38519	-5.50103
	-0.143	-2.72853	-2.68	-3.53	-3.1	-2.86	-2.79	-3.33	-3.21							-0.142	-2.73958	-3.9698	-4.40889	-5.51744
	-0.142	-2.73958	-2.69	-3.54	-3.12	-2.87	-2.8	-3.33	-3.21							-0.141	-2.75062	-3.9698	-4.42074	-5.51744
	-0.141	-2.75062	-2.69	-3.55	-3.13	-2.88	-2.81	-3.34	-3.21							-0.14	-2.76167	-3.9698	-4.43259	-5.51744
	-0.14	-2.76167	-2.7	-3.56	-3.14	-2.89	-2.82	-3.34	-3.22							-0.139	-2.77272	-3.98201	-4.4563	-5.53385
	-0.139	-2.77272	-2.71	-3.57	-3.15	-2.9	-2.82	-3.35	-3.22							-0.138	-2.78376	-3.98201	-4.46815	-5.55026
	-0.138	-2.78376	-2.72	-3.58	-3.17	-2.91	-2.83	-3.35	-3.23							-0.137	-2.79481	-3.99423	-4.48	-5.55026
	-0.137	-2.79481	-2.73	-3.6	-3.18	-2.92	-2.84	-3.36	-3.23							-0.136	-2.80586	-3.99423	-4.5037	-5.56667
	-0.136	-2.80586	-2.73	-3.61	-3.19	-2.94	-2.85	-3.36	-3.24							-0.135	-2.82795	-4.00644	-4.51556	-5.56667
	-0.135	-2.82795	-2.74	-3.62	-3.21	-2.95	-2.86	-3.37	-3.24							-0.134	-2.839	-4.00644	-4.53926	-5.58308
	-0.134	-2.839	-2.75	-3.63	-3.22	-2.96	-2.87	-3.37	-3.25							-0.133	-2.85004	-4.01866	-4.55111	-5.58308
	-0.133	-2.85004	-2.76	-3.64	-3.23	-2.97	-2.88	-3.38	-3.25							-0.132	-2.86109	-4.03087	-4.56296	-5.59949
	-0.132	-2.86109	-2.77	-3.65	-3.24	-2.98	-2.88	-3.39	-3.26							-0.131	-2.88318	-4.03087	-4.58667	-5.6159
	-0.131	-2.88318	-2.78	-3.66	-3.26	-2.99	-2.89	-3.39	-3.26							-0.13	-2.89423	-4.04309	-4.59852	-5.6159
	-0.13	-2.89423	-2.79	-3.67	-3.27	-3.01	-2.9	-3.4	-3.27							-0.129	-2.90528	-4.04309	-4.62222	-5.63231
	-0.129	-2.90528	-2.8	-3.68	-3.28	-3.02	-2.91	-3.4	-3.28							-0.128	-2.92737	-4.0553	-4.63407	-5.63231
	-0.128	-2.92737	-2.82	-3.69	-3.29	-3.03	-2.92	-3.41	-3.28							-0.127	-2.93842	-4.0553	-4.64593	-5.64872
	-0.127	-2.93842	-2.82	-3.7	-3.3	-3.04	-2.93	-3.42	-3.29							-0.126	-2.94946	-4.06752	-4.66963	-5.66513
	-0.126	-2.94946	-2.84	-3.72	-3.31	-3.06	-2.94	-3.42	-3.29							-0.125	-2.97156	-4.07973	-4.68148	-5.68154
	-0.125	-2.97156	-2.85	-3.73	-3.32	-3.07	-2.95	-3.43	-3.3							-0.124	-2.9826	-4.07973	-4.70519	-5.69795
	-0.124	-2.9826	-2.86	-3.74	-3.34	-3.08	-2.96	-3.44	-3.3							-0.123	-3.0047	-4.09195	-4.71704	-5.69795
	-0.123	-3.0047	-2.87	-3.75	-3.35	-3.1	-2.98	-3.44	-3.31							-0.122	-3.02679	-4.09195	-4.74074	-5.71436
	-0.122	-3.02679	-2.89	-3.76	-3.36	-3.11	-2.99	-3.45	-3.32							-0.121	-3.03784	-4.10416	-4.75259	-5.73077
	-0.121	-3.03784	-2.9	-3.77	-3.37	-3.12	-3	-3.46	-3.32							-0.12	-3.04888	-4.11638	-4.76444	-5.74718
	-0.12	-3.04888	-2.91	-3.79	-3.38	-3.13	-3.01	-3.46	-3.33							-0.119	-3.07098	-4.12859	-4.78815	-5.76359
	-0.119	-3.07098	-2.93	-3.8	-3.39	-3.15	-3.02	-3.47	-3.34							-0.118	-3.08202	-4.12859	-4.8	-5.76359
	-0.118	-3.08202	-2.95	-3.81	-3.4	-3.16	-3.04	-3.47	-3.35							-0.117	-3.10412	-4.14081	-4.81185	-5.78
	-0.117	-3.10412	-2.95	-3.82	-3.41	-3.17	-3.04	-3.48	-3.35							-0.116	-3.12621	-4.15302	-4.83556	-5.79641
	-0.116	-3.12621	-2.97	-3.84	-3.42	-3.19	-3.06	-3.49	-3.36							-0.115	-3.13726	-4.15302	-4.84741	-5.81282
	-0.115	-3.13726	-2.99	-3.85	-3.43	-3.2	-3.07	-3.5	-3.37							-0.114	-3.15935	-4.16523	-4.87111	-5.82923
	-0.114	-3.15935	-3.01	-3.86	-3.44	-3.21	-3.08	-3.5	-3.38							-0.113	-3.18144	-4.17745	-4.88296	-5.84564
	-0.113	-3.18144	-3.03	-3.87	-3.45	-3.22	-3.1	-3.51	-3.38							-0.112	-3.19249	-4.18966	-4.89481	-5.86205
	-0.112	-3.19249	-3.04	-3.89	-3.46	-3.24	-3.11	-3.52	-3.39							-0.111	-3.21458	-4.20188	-4.90667	-5.87846
	-0.111	-3.21458	-3.06	-3.9	-3.47	-3.25	-3.13	-3.53	-3.4							-0.11	-3.23668	-4.21409	-4.93037	-5.89487
	-0.11	-3.23668	-3.08	-3.91	-3.48	-3.26	-3.14	-3.54	-3.41							-0.109	-3.25877	-4.22631	-4.94222	-5.91128
	-0.109	-3.25877	-3.1	-3.93	-3.49	-3.27	-3.16	-3.54	-3.42							-0.108	-3.28086	-4.23852	-4.95407	-5.92769
	-0.108	-3.28086	-3.12	-3.94	-3.5	-3.29	-3.17	-3.55	-3.42							-0.107	-3.30296	-4.25074	-4.97778	-5.9441
	-0.107	-3.30296	-3.14	-3.96	-3.51	-3.31	-3.19	-3.56	-3.43							-0.106	-3.314	-4.25074	-4.98963	-5.96051
	-0.106	-3.314	-3.16	-3.97	-3.52	-3.32	-3.2	-3.57	-3.45							-0.105	-3.3361	-4.27517	-5.00148	-5.97692
	-0.105	-3.3361	-3.18	-3.99	-3.53	-3.33	-3.22	-3.58	-3.45							-0.104	-3.35819	-4.27517	-5.02519	-5.99333
	-0.104	-3.35819	-3.2	-4	-3.53	-3.34	-3.24	-3.59	-3.46							-0.103	-3.38028	-4.28738	-5.03704	-6.00974
	-0.103	-3.38028	-3.22	-4.02	-3.54	-3.36	-3.26	-3.6	-3.47							-0.102	-3.40238	-4.2996	-5.04889	-6.02615
	-0.102	-3.40238	-3.25	-4.03	-3.55	-3.37	-3.27	-3.61	-3.48							-0.101	-3.42447	-4.31181	-5.07259	-6.04256
	-0.101	-3.42447	-3.27	-4.05	-3.56	-3.39	-3.29	-3.62	-3.49							-0.1	-3.45761	-4.33624	-5.08444	-6.07538
	-0.1	-3.45761	-3.29	-4.06	-3.57	-3.4	-3.31	-3.63	-3.5							-0.099	-3.4797	-4.34846	-5.10815	-6.09179
	-0.099	-3.4797	-3.32	-4.08	-3.58	-3.42	-3.33	-3.64	-3.51							-0.098	-3.5018	-4.36067	-5.12	-6.10821
	-0.098	-3.5018	-3.35	-4.1	-3.59	-3.43	-3.35	-3.65	-3.53							-0.097	-3.52389	-4.37289	-5.13185	-6.12462
	-0.097	-3.52389	-3.37	-4.12	-3.6	-3.45	-3.36	-3.67	-3.54							-0.096	-3.54598	-4.3851	-5.15556	-6.15744
	-0.096	-3.54598	-3.4	-4.14	-3.61	-3.46	-3.39	-3.67	-3.55							-0.095	-3.57912	-4.40953	-5.16741	-6.17385
	-0.095	-3.57912	-3.43	-4.15	-3.62	-3.48	-3.41	-3.69	-3.56							-0.094	-3.60122	-4.42174	-5.19111	-6.20667
	-0.094	-3.60122	-3.46	-4.17	-3.63	-3.49	-3.43	-3.7	-3.57							-0.093	-3.63436	-4.43396	-5.20296	-6.22308
	-0.093	-3.63436	-3.49	-4.19	-3.64	-3.51	-3.45	-3.71	-3.58							-0.092	-3.65645	-4.44617	-5.22667	-6.2559
	-0.092	-3.65645	-3.52	-4.22	-3.65	-3.52	-3.47	-3.72	-3.6							-0.091	-3.68959	-4.4706	-5.25037	-6.27231
	-0.091	-3.68959	-3.55	-4.24	-3.66	-3.54	-3.5	-3.74	-3.61							-0.09	-3.71168	-4.48282	-5.26222	-6.30513
	-0.09	-3.71168	-3.58	-4.26	-3.68	-3.56	-3.52	-3.75	-3.62							-0.089	-3.74482	-4.49503	-5.28593	-6.33795
	-0.089	-3.74482	-3.61	-4.28	-3.69	-3.57	-3.55	-3.76	-3.63							-0.088	-3.77796	-4.51946	-5.29778	-6.35436
	-0.088	-3.77796	-3.65	-4.3	-3.7	-3.59	-3.57	-3.78	-3.65							-0.087	-3.8111	-4.54389	-5.32148	-6.38718
	-0.087	-3.8111	-3.68	-4.32	-3.71	-3.61	-3.6	-3.79	-3.66							-0.086	-3.84424	-4.55611	-5.34519	-6.42
	-0.086	-3.84424	-3.72	-4.35	-3.72	-3.63	-3.63	-3.81	-3.68							-0.085	-3.87738	-4.58054	-5.36889	-6.45282
	-0.085	-3.87738	-3.76	-4.37	-3.74	-3.65	-3.65	-3.82	-3.69							-0.084	-3.91052	-4.59275	-5.39259	-6.48564
	-0.084	-3.91052	-3.79	-4.4	-3.75	-3.66	-3.68	-3.84	-3.71							-0.083	-3.94366	-4.61718	-5.4163	-6.51846
	-0.083	-3.94366	-3.83	-4.42	-3.77	-3.68	-3.71	-3.86	-3.72							-0.082	-3.9768	-4.64161	-5.42815	-6.55128
	-0.082	-3.9768	-3.87	-4.45	-3.78	-3.71	-3.74	-3.87	-3.74							-0.081	-4.02099	-4.66604	-5.45185	-6.5841
	-0.081	-4.02099	-3.91	-4.48	-3.8	-3.72	-3.77	-3.89	-3.76							-0.08	-4.05413	-4.67826	-5.47556	-6.61692
	-0.08	-4.05413	-3.95	-4.51	-3.81	-3.75	-3.8	-3.91	-3.77							-0.079	-4.09832	-4.70268	-5.51111	-6.66615
	-0.079	-4.09832	-4	-4.54	-3.83	-3.77	-3.83	-3.92	-3.79							-0.078	-4.1425	-4.73933	-5.53481	-6.69897
	-0.078	-4.1425	-4.04	-4.57	-3.85	-3.79	-3.86	-3.94	-3.81							-0.077	-4.17564	-4.75154	-5.55852	-6.73179
	-0.077	-4.17564	-4.08	-4.6	-3.87	-3.81	-3.89	-3.96	-3.83							-0.076	-4.21983	-4.77597	-5.58222	-6.76462
	-0.076	-4.21983	-4.13	-4.63	-3.89	-3.84	-3.93	-3.98	-3.85							-0.075	-4.26402	-4.8004	-5.61778	-6.81385
	-0.075	-4.26402	-4.18	-4.67	-3.91	-3.86	-3.96	-4	-3.87							-0.074	-4.3082	-4.82483	-5.65333	-6.84667
	-0.074	-4.3082	-4.23	-4.71	-3.93	-3.89	-4	-4.02	-3.89							-0.073	-4.35239	-4.86148	-5.67704	-6.8959
	-0.073	-4.35239	-4.27	-4.74	-3.95	-3.91	-4.04	-4.04	-3.91							-0.072	-4.40762	-4.88591	-5.71259	-6.94513
	-0.072	-4.40762	-4.33	-4.78	-3.98	-3.94	-4.07	-4.06	-3.93							-0.071	-4.45181	-4.91034	-5.74815	-6.99436
	-0.071	-4.45181	-4.38	-4.82	-4	-3.97	-4.11	-4.09	-3.95							-0.07	-4.50704	-4.94698	-5.7837	-7.04359
	-0.07	-4.50704	-4.44	-4.86	-4.02	-4	-4.15	-4.11	-3.97							-0.069	-4.56228	-4.97141	-5.81926	-7.09282
	-0.069	-4.56228	-4.49	-4.9	-4.05	-4.03	-4.19	-4.13	-4							-0.068	-4.61751	-5.00805	-5.85481	-7.14205
	-0.068	-4.61751	-4.55	-4.95	-4.08	-4.06	-4.23	-4.16	-4.02							-0.067	-4.67274	-5.03248	-5.89037	-7.19128
	-0.067	-4.67274	-4.61	-4.99	-4.11	-4.09	-4.27	-4.19	-4.05							-0.066	-4.72798	-5.06913	-5.92593	-7.24051
	-0.066	-4.72798	-4.67	-5.04	-4.13	-4.13	-4.31	-4.21	-4.08							-0.065	-4.79426	-5.10577	-5.97333	-7.28974
	-0.065	-4.79426	-4.73	-5.09	-4.16	-4.16	-4.36	-4.24	-4.1							-0.064	-4.84949	-5.1302	-6.00889	-7.35538
	-0.064	-4.84949	-4.79	-5.14	-4.2	-4.19	-4.4	-4.27	-4.13							-0.063	-4.91577	-5.17906	-6.0563	-7.40462
	-0.063	-4.91577	-4.86	-5.19	-4.23	-4.23	-4.45	-4.3	-4.16							-0.062	-4.98205	-5.20349	-6.1037	-7.47026
	-0.062	-4.98205	-4.93	-5.25	-4.26	-4.27	-4.5	-4.33	-4.18							-0.061	-5.04833	-5.25235	-6.15111	-7.5359
	-0.061	-5.04833	-4.99	-5.3	-4.3	-4.3	-4.54	-4.36	-4.21							-0.06	-5.11461	-5.28899	-6.21037	-7.60154
	-0.06	-5.11461	-5.07	-5.36	-4.33	-4.35	-4.6	-4.39	-4.24							-0.059	-5.19194	-5.32564	-6.25778	-7.66718
	-0.059	-5.19194	-5.15	-5.42	-4.37	-4.39	-4.65	-4.42	-4.27							-0.058	-5.26927	-5.36228	-6.31704	-7.73282
	-0.058	-5.26927	-5.22	-5.49	-4.41	-4.43	-4.7	-4.46	-4.3							-0.057	-5.34659	-5.41114	-6.36444	-7.79846
	-0.057	-5.34659	-5.3	-5.55	-4.45	-4.47	-4.76	-4.49	-4.34							-0.056	-5.42392	-5.44779	-6.4237	-7.8641
	-0.056	-5.42392	-5.38	-5.62	-4.5	-4.52	-4.81	-4.53	-4.37							-0.055	-5.50125	-5.49664	-6.49481	-7.94615
	-0.055	-5.50125	-5.46	-5.69	-4.54	-4.56	-4.87	-4.57	-4.41							-0.054	-5.58962	-5.5455	-6.55407	-8.01179
	-0.054	-5.58962	-5.54	-5.76	-4.59	-4.61	-4.93	-4.6	-4.44							-0.053	-5.67799	-5.59436	-6.62519	-8.11026
	-0.053	-5.67799	-5.63	-5.83	-4.64	-4.66	-4.99	-4.64	-4.48							-0.052	-5.76637	-5.64322	-6.68444	-8.19231
	-0.052	-5.76637	-5.72	-5.91	-4.69	-4.71	-5.06	-4.69	-4.52							-0.051	-5.85474	-5.67987	-6.76741	-8.27436
	-0.051	-5.85474	-5.81	-5.99	-4.74	-4.77	-5.12	-4.73	-4.55							-0.05	-5.95416	-5.74094	-6.83852	-8.35641
	-0.05	-5.95416	-5.91	-6.08	-4.8	-4.82	-5.19	-4.77	-4.59							-0.049	-6.06463	-5.80201	-6.92148	-8.43846
	-0.049	-6.06463	-6.01	-6.17	-4.86	-4.88	-5.26	-4.82	-4.64							-0.048	-6.16405	-5.85087	-6.99259	-8.53692
	-0.048	-6.16405	-6.1	-6.26	-4.92	-4.94	-5.34	-4.86	-4.68							-0.047	-6.27451	-5.91195	-7.07556	-8.63538
	-0.047	-6.27451	-6.21	-6.35	-4.98	-5	-5.41	-4.91	-4.72							-0.046	-6.38498	-5.96081	-7.15852	-8.73385
	-0.046	-6.38498	-6.32	-6.45	-5.04	-5.07	-5.48	-4.96	-4.77							-0.045	-6.49545	-6.02188	-7.25333	-8.83231
	-0.045	-6.49545	-6.43	-6.54	-5.1	-5.13	-5.56	-5.01	-4.81							-0.044	-6.61696	-6.09517	-7.34815	-8.93077
	-0.044	-6.61696	-6.54	-6.64	-5.17	-5.2	-5.64	-5.06	-4.86							-0.043	-6.72743	-6.15624	-7.43111	-9.04564
	-0.043	-6.72743	-6.66	-6.75	-5.24	-5.27	-5.72	-5.11	-4.91							-0.042	-6.85999	-6.21732	-7.53778	-9.1441
	-0.042	-6.85999	-6.78	-6.86	-5.32	-5.34	-5.81	-5.17	-4.96							-0.041	-6.9815	-6.2906	-7.63259	-9.25897
	-0.041	-6.9815	-6.9	-6.97	-5.39	-5.41	-5.89	-5.23	-5.01							-0.04	-7.11406	-6.35168	-7.73926	-9.37385
	-0.04	-7.11406	-7.03	-7.09	-5.47	-5.49	-5.98	-5.28	-5.06							-0.039	-7.25767	-6.42497	-7.85778	-9.48872
	-0.039	-7.25767	-7.16	-7.21	-5.55	-5.57	-6.07	-5.34	-5.11							-0.038	-7.39023	-6.49826	-7.96444	-9.62
	-0.038	-7.39023	-7.29	-7.33	-5.64	-5.65	-6.16	-5.4	-5.17							-0.037	-7.53383	-6.57154	-8.08296	-9.75128
	-0.037	-7.53383	-7.43	-7.46	-5.72	-5.74	-6.25	-5.46	-5.22							-0.036	-7.68849	-6.65705	-8.20148	-9.86615
	-0.036	-7.68849	-7.58	-7.6	-5.81	-5.83	-6.36	-5.53	-5.28							-0.035	-7.84314	-6.73034	-8.33185	-10.0138
	-0.035	-7.84314	-7.73	-7.73	-5.91	-5.92	-6.46	-5.6	-5.34							-0.034	-7.9978	-6.81584	-8.46222	-10.1451
	-0.034	-7.9978	-7.88	-7.87	-6.01	-6.01	-6.56	-5.67	-5.41							-0.033	-8.1635	-6.90134	-8.59259	-10.2928
	-0.033	-8.1635	-8.04	-8.02	-6.11	-6.11	-6.66	-5.74	-5.47							-0.032	-8.3292	-6.98685	-8.73481	-10.4405
	-0.032	-8.3292	-8.2	-8.17	-6.21	-6.21	-6.77	-5.81	-5.53							-0.031	-8.50594	-7.07235	-8.87704	-10.5882
	-0.031	-8.50594	-8.37	-8.33	-6.32	-6.31	-6.89	-5.89	-5.6							-0.03	-8.68269	-7.17007	-9.03111	-10.7523
	-0.03	-8.68269	-8.55	-8.48	-6.43	-6.41	-7	-5.96	-5.67							-0.029	-8.85944	-7.25557	-9.17333	-10.9164
	-0.029	-8.85944	-8.73	-8.65	-6.54	-6.52	-7.12	-6.04	-5.74							-0.028	-9.05828	-7.35329	-9.33926	-11.0805
	-0.028	-9.05828	-8.91	-8.82	-6.66	-6.64	-7.24	-6.13	-5.81							-0.027	-9.25712	-7.45101	-9.50519	-11.2446
	-0.027	-9.25712	-9.1	-9	-6.78	-6.75	-7.36	-6.21	-5.88							-0.026	-9.45596	-7.54872	-9.67111	-11.4251
	-0.026	-9.45596	-9.3	-9.18	-6.91	-6.88	-7.48	-6.3	-5.96							-0.025	-9.66584	-7.65866	-9.84889	-11.6056
	-0.025	-9.66584	-9.51	-9.37	-7.04	-7	-7.61	-6.39	-6.04							-0.024	-9.88678	-7.76859	-10.0267	-11.8026
	-0.024	-9.88678	-9.72	-9.56	-7.18	-7.13	-7.75	-6.48	-6.12							-0.023	-10.1077	-7.87852	-10.2163	-11.9831
	-0.023	-10.1077	-9.93	-9.76	-7.32	-7.26	-7.89	-6.58	-6.21							-0.022	-10.3286	-7.98846	-10.4059	-12.18
	-0.022	-10.3286	-10.2	-9.96	-7.46	-7.39	-8.03	-6.67	-6.29							-0.021	-10.5606	-8.1106	-10.6074	-12.3933
	-0.021	-10.5606	-10.4	-10.2	-7.61	-7.53	-8.17	-6.77	-6.37							-0.02	-10.8147	-8.23275	-10.8207	-12.6067
	-0.02	-10.8147	-10.6	-10.4	-7.77	-7.67	-8.31	-6.88	-6.47							-0.019	-11.0467	-8.3549	-11.0341	-12.82
	-0.019	-11.0467	-10.9	-10.6	-7.93	-7.82	-8.46	-6.98	-6.56							-0.018	-11.2676	-8.47705	-11.2474	-13.0333
	-0.018	-11.2676	-11.1	-10.9	-8.1	-7.98	-8.62	-7.09	-6.65							-0.017	-11.599	-8.61141	-11.4844	-13.2631
	-0.017	-11.599	-11.4	-11.1	-8.26	-8.13	-8.78	-7.2	-6.75							-0.016	-11.8199	-8.74577	-11.7096	-13.5092
	-0.016	-11.8199	-11.6	-11.3	-8.44	-8.29	-8.94	-7.32	-6.85							-0.015	-12.1513	-8.88013	-11.9704	-13.739
	-0.015	-12.1513	-11.9	-11.6	-8.62	-8.46	-9.11	-7.43	-6.95							-0.014	-12.4827	-9.0145	-12.2074	-14.0015
	-0.014	-12.4827	-12.2	-11.8	-8.81	-8.63	-9.27	-7.56	-7.05							-0.013	-12.7037	-9.16107	-12.4444	-14.2477
	-0.013	-12.7037	-12.5	-12.1	-9	-8.81	-9.45	-7.68	-7.16							-0.012	-13.0351	-9.30765	-12.6815	-14.5103
	-0.012	-13.0351	-12.8	-12.4	-9.2	-8.99	-9.63	-7.81	-7.27							-0.011	-13.3665	-9.46644	-13.037	-14.7892
	-0.011	-13.3665	-13.1	-12.7	-9.4	-9.18	-9.81	-7.94	-7.38							-0.01	-13.6979	-9.61302	-13.2741	-15.0518
	-0.01	-13.6979	-13.4	-12.9	-9.61	-9.37	-10	-8.07	-7.5							-0.009	-14.0293	-9.77181	-13.5111	-15.3472
	-0.009	-14.0293	-13.7	-13.2	-9.83	-9.57	-10.2	-8.21	-7.62							-0.008	-14.3607	-9.94282	-13.8667	-15.6426
	-0.008	-14.3607	-14.1	-13.5	-10.1	-9.77	-10.4	-8.35	-7.73							-0.007	-14.6921	-10.1138	-14.2222	-15.9379
	-0.007	-14.6921	-14.4	-13.9	-10.3	-9.98	-10.6	-8.5	-7.86							-0.006	-15.0235	-10.2848	-14.4593	-16.2497
	-0.006	-15.0235	-14.8	-14.2	-10.5	-10.2	-10.8	-8.65	-7.99							-0.005	-15.3549	-10.4558	-14.8148	-16.5944
	-0.005	-15.3549	-15.1	-14.5	-10.8	-10.4	-11	-8.8	-8.12							-0.004	-15.7967	-10.6391	-15.1704	-16.9226
	-0.004	-15.7967	-15.5	-14.8	-11	-10.6	-11.2	-8.95	-8.25							-0.003	-16.1282	-10.8223	-15.5259	-17.2508
	-0.003	-16.1282	-15.9	-15.2	-11.3	-10.9	-11.4	-9.12	-8.39							-0.002	-16.57	-11.0177	-15.8815	-17.579
	-0.002	-16.57	-16.3	-15.5	-11.5	-11.1	-11.7	-9.28	-8.52							-0.001	-17.0119	-11.2009	-16.237	-17.9072
	-0.001	-17.0119	-16.7	-15.9	-11.8	-11.4	-11.9	-9.45	-8.67							0	-17.3433	-11.4086	-16.5926	-18.2354
	0	-17.3433	-17.1	-16.3	-12.1	-11.6	-12.1	-9.62	-8.81							0.001	-17.7852	-11.604	-16.9481	-18.7277
	0.001	-17.7852	-17.5	-16.6	-12.4	-11.9	-12.4	-9.79	-8.96							0.002	-18.227	-11.8117	-17.3037	-19.0559
	0.002	-18.227	-17.9	-17	-12.6	-12.1	-12.6	-9.97	-9.11							0.003	-18.6689	-12.0193	-17.7778	-19.3841
	0.003	-18.6689	-18.3	-17.4	-12.9	-12.4	-12.8	-10.2	-9.27							0.004	-19.2212	-12.2148	-18.1333	-19.8764
	0.004	-19.2212	-18.8	-17.8	-13.2	-12.7	-13.1	-10.4	-9.43							0.005	-19.6631	-12.4591	-18.6074	-20.2046
	0.005	-19.6631	-19.3	-18.2	-13.6	-12.9	-13.4	-10.5	-9.59							0.006	-20.105	-12.7034	-18.963	-20.6969
	0.006	-20.105	-19.7	-18.6	-13.9	-13.2	-13.6	-10.7	-9.76							0.007	-20.6573	-12.9477	-19.437	-21.0251
	0.007	-20.6573	-20.2	-19.1	-14.2	-13.5	-13.9	-10.9	-9.93							0.008	-21.0992	-13.1919	-19.9111	-21.5174
	0.008	-21.0992	-20.7	-19.5	-14.5	-13.8	-14.2	-11.2	-10.1							0.009	-21.6515	-13.4362	-20.3852	-22.0097
	0.009	-21.6515	-21.2	-19.9	-14.9	-14.1	-14.4	-11.4	-10.3							0.01	-22.2038	-13.6805	-20.8593	-22.3379
	0.01	-22.2038	-21.7	-20.4	-15.2	-14.4	-14.7	-11.6	-10.5							0.011	-22.7562	-13.9248	-21.3333	-22.8303
	0.011	-22.7562	-22.2	-20.9	-15.6	-14.8	-15	-11.8	-10.7							0.012	-23.3085	-14.1691	-21.8074	-23.3226
	0.012	-23.3085	-22.8	-21.3	-16	-15.1	-15.3	-12	-10.8							0.013	-23.8608	-14.4134	-22.2815	-23.8149
	0.013	-23.8608	-23.3	-21.8	-16.3	-15.4	-15.6	-12.2	-11							0.014	-24.4132	-14.6577	-22.7556	-24.3072
	0.014	-24.4132	-23.8	-22.3	-16.7	-15.8	-15.9	-12.5	-11.2							0.015	-24.9655	-15.0242	-23.3481	-24.7995
	0.015	-24.9655	-24.4	-22.8	-17.1	-16.1	-16.2	-12.7	-11.4							0.016	-25.5178	-15.2685	-23.8222	-25.2918
	0.016	-25.5178	-25	-23.3	-17.5	-16.5	-16.5	-13	-11.6							0.017	-26.1806	-15.5128	-24.4148	-25.9482
	0.017	-26.1806	-25.6	-23.8	-17.9	-16.8	-16.9	-13.2	-11.8							0.018	-26.733	-15.757	-25.0074	-26.4405
	0.018	-26.733	-26.1	-24.3	-18.3	-17.2	-17.2	-13.5	-12.1							0.019	-27.3958	-16.1235	-25.4815	-26.9328
	0.019	-27.3958	-26.7	-24.8	-18.7	-17.6	-17.5	-13.7	-12.3							0.02	-28.0586	-16.3678	-26.0741	-27.5892
	0.02	-28.0586	-27.3	-25.4	-19.2	-18	-17.9	-14	-12.5							0.021	-28.7214	-16.7342	-26.6667	-28.0815
	0.021	-28.7214	-27.9	-25.9	-19.6	-18.4	-18.2	-14.2	-12.7							0.022	-29.3842	-16.9785	-27.2593	-28.5738
	0.022	-29.3842	-28.6	-26.4	-20	-18.7	-18.5	-14.5	-12.9							0.023	-30.047	-17.345	-27.8519	-29.2303
	0.023	-30.047	-29.2	-27	-20.5	-19.1	-18.9	-14.8	-13.2							0.024	-30.7098	-17.5893	-28.563	-29.8867
	0.024	-30.7098	-29.8	-27.5	-20.9	-19.5	-19.2	-15.1	-13.4							0.025	-31.3726	-17.9557	-29.1556	-30.379
	0.025	-31.3726	-30.5	-28.1	-21.4	-20	-19.6	-15.3	-13.6							0.026	-32.0354	-18.3221	-29.7481	-31.0354
	0.026	-32.0354	-31.1	-28.7	-21.9	-20.4	-20	-15.6	-13.9							0.027	-32.8086	-18.5664	-30.4593	-31.6918
	0.027	-32.8086	-31.8	-29.2	-22.4	-20.8	-20.3	-15.9	-14.1							0.028	-33.4714	-18.9329	-31.0519	-32.3482
	0.028	-33.4714	-32.5	-29.8	-22.8	-21.2	-20.7	-16.2	-14.4							0.029	-34.2447	-19.2993	-31.763	-33.0046
	0.029	-34.2447	-33.1	-30.4	-23.3	-21.7	-21.1	-16.5	-14.6							0.03	-35.018	-19.6658	-32.3556	-33.661
	0.03	-35.018	-33.8	-31	-23.8	-22.1	-21.5	-16.8	-14.9							0.031	-35.6808	-20.0322	-33.0667	-34.3174
	0.031	-35.6808	-34.5	-31.6	-24.3	-22.5	-21.8	-17.1	-15.1							0.032	-36.454	-20.2765	-33.7778	-34.9738
	0.032	-36.454	-35.2	-32.1	-24.8	-23	-22.2	-17.4	-15.4							0.033	-37.2273	-20.643	-34.4889	-35.6303
	0.033	-37.2273	-35.9	-32.8	-25.3	-23.4	-22.6	-17.7	-15.7							0.034	-38.0006	-21.0094	-35.2	-36.2867
	0.034	-38.0006	-36.5	-33.3	-25.8	-23.9	-23	-18.1	-15.9							0.035	-38.7738	-21.3758	-35.7926	-36.9431
	0.035	-38.7738	-37.2	-33.9	-26.3	-24.3	-23.4	-18.4	-16.2							0.036	-39.5471	-21.7423	-36.6222	-37.5995
	0.036	-39.5471	-37.9	-34.5	-26.9	-24.8	-23.8	-18.7	-16.5							0.037	-40.3204	-22.1087	-37.3333	-38.2559
	0.037	-40.3204	-38.6	-35.1	-27.4	-25.3	-24.2	-19	-16.8							0.038	-41.0936	-22.4752	-38.0444	-39.0764
	0.038	-41.0936	-39.3	-35.7	-27.9	-25.7	-24.6	-19.3	-17							0.039	-41.9774	-22.8416	-38.7556	-39.7328
	0.039	-41.9774	-40	-36.3	-28.4	-26.2	-25	-19.7	-17.3							0.04	-42.7506	-23.2081	-39.4667	-40.3892
	0.04	-42.7506	-40.7	-36.9	-28.9	-26.7	-25.4	-20	-17.6							0.041	-43.5239	-23.6966	-40.1778	-41.2097
	0.041	-43.5239	-41.4	-37.5	-29.5	-27.1	-25.8	-20.3	-17.9							0.042	-44.2972	-24.0631	-40.8889	-41.8662
	0.042	-44.2972	-42.1	-38	-30	-27.6	-26.2	-20.7	-18.2							0.043	-45.1809	-24.4295	-41.6	-42.5226
	0.043	-45.1809	-42.8	-38.6	-30.5	-28.1	-26.6	-21	-18.5							0.044	-45.9542	-24.796	-42.3111	-43.3431
	0.044	-45.9542	-43.4	-39.2	-31	-28.6	-27	-21.4	-18.7							0.045	-46.7274	-25.1624	-43.1407	-43.9995
	0.045	-46.7274	-44.1	-39.8	-31.6	-29	-27.4	-21.7	-19							0.046	-47.6112	-25.5289	-43.8519	-44.82
	0.046	-47.6112	-44.8	-40.3	-32.1	-29.5	-27.8	-22	-19.3							0.047	-48.3845	-25.8953	-44.563	-45.4764
	0.047	-48.3845	-45.4	-40.9	-32.6	-30	-28.2	-22.4	-19.6							0.048	-49.1577	-26.3839	-45.2741	-46.2969
	0.048	-49.1577	-46.1	-41.4	-33.1	-30.4	-28.6	-22.7	-19.9							0.049	-50.0415	-26.7503	-45.9852	-46.9533
	0.049	-50.0415	-46.7	-42	-33.6	-30.9	-29	-23.1	-20.2							0.05	-50.8147	-27.1168	-46.6963	-47.6097
	0.05	-50.8147	-47.4	-42.5	-34.2	-31.4	-29.4	-23.4	-20.5							0.051	-51.588	-27.4832	-47.4074	-48.4303
	0.051	-51.588	-48	-43	-34.7	-31.8	-29.7	-23.7	-20.8							0.052	-52.3613	-27.8497	-48.1185	-49.0867
	0.052	-52.3613	-48.6	-43.5	-35.2	-32.3	-30.1	-24.1	-21.1							0.053	-53.1345	-28.2161	-48.8296	-49.9072
	0.053	-53.1345	-49.2	-44	-35.7	-32.7	-30.5	-24.4	-21.4							0.054	-53.9078	-28.7047	-49.5407	-50.5636
	0.054	-53.9078	-49.8	-44.5	-36.2	-33.2	-30.9	-24.8	-21.7							0.055	-54.6811	-29.0711	-50.2519	-51.22
	0.055	-54.6811	-50.4	-45	-36.6	-33.6	-31.3	-25.1	-22							0.056	-55.4543	-29.4376	-50.963	-51.8764
	0.056	-55.4543	-50.9	-45.4	-37.1	-34	-31.6	-25.4	-22.3							0.057	-56.2276	-29.804	-51.5556	-52.6969
	0.057	-56.2276	-51.4	-45.9	-37.6	-34.5	-32	-25.8	-22.5							0.058	-57.0009	-30.1705	-52.2667	-53.3533
	0.058	-57.0009	-52	-46.3	-38	-34.9	-32.3	-26.1	-22.8							0.059	-57.6637	-30.5369	-52.8593	-54.0097
	0.059	-57.6637	-52.5	-46.8	-38.4	-35.3	-32.7	-26.4	-23.1							0.06	-58.4369	-30.9034	-53.5704	-54.6662
	0.06	-58.4369	-52.9	-47.2	-38.9	-35.7	-33	-26.8	-23.4							0.061	-59.0997	-31.2698	-54.163	-55.3226
	0.061	-59.0997	-53.4	-47.6	-39.3	-36.1	-33.4	-27.1	-23.7							0.062	-59.7625	-31.6362	-54.7556	-55.979
	0.062	-59.7625	-53.8	-47.9	-39.7	-36.4	-33.7	-27.4	-23.9							0.063	-60.4253	-31.8805	-55.3481	-56.6354
	0.063	-60.4253	-54.3	-48.3	-40.1	-36.8	-34	-27.7	-24.2							0.064	-61.0881	-32.247	-55.9407	-57.2918
	0.064	-61.0881	-54.7	-48.6	-40.5	-37.1	-34.3	-28	-24.5							0.065	-61.7509	-32.6134	-56.5333	-57.7841
	0.065	-61.7509	-55.1	-49	-40.9	-37.5	-34.6	-28.3	-24.8							0.066	-62.4137	-32.9799	-57.1259	-58.4405
	0.066	-62.4137	-55.4	-49.3	-41.2	-37.8	-34.9	-28.6	-25							0.067	-62.9661	-33.2242	-57.6	-58.9328
	0.067	-62.9661	-55.7	-49.5	-41.6	-38.1	-35.2	-28.8	-25.3							0.068	-63.5184	-33.5906	-58.1926	-59.5892
	0.068	-63.5184	-56	-49.8	-41.9	-38.4	-35.4	-29.1	-25.5							0.069	-64.0707	-33.8349	-58.6667	-60.0815
	0.069	-64.0707	-56.3	-50.1	-42.2	-38.7	-35.7	-29.4	-25.8							0.07	-64.6231	-34.2013	-59.1407	-60.5738
	0.07	-64.6231	-56.6	-50.3	-42.5	-39	-35.9	-29.7	-26							0.071	-65.1754	-34.4456	-59.6148	-61.0662
	0.071	-65.1754	-56.8	-50.5	-42.8	-39.3	-36.1	-29.9	-26.2							0.072	-65.6173	-34.6899	-59.9704	-61.5585
	0.072	-65.6173	-57	-50.6	-43	-39.5	-36.4	-30.1	-26.5							0.073	-66.0591	-34.9342	-60.4444	-62.0508
	0.073	-66.0591	-57.2	-50.8	-43.3	-39.7	-36.6	-30.4	-26.7							0.074	-66.501	-35.1785	-60.8	-62.5431
	0.074	-66.501	-57.3	-50.9	-43.5	-40	-36.8	-30.6	-26.9							0.075	-66.8324	-35.4228	-61.1556	-62.8713
	0.075	-66.8324	-57.4	-51	-43.7	-40.1	-36.9	-30.8	-27.1							0.076	-67.2743	-35.6671	-61.5111	-63.3636
	0.076	-67.2743	-57.5	-51.1	-43.9	-40.3	-37.1	-31	-27.3							0.077	-67.6057	-35.9114	-61.8667	-63.6918
	0.077	-67.6057	-57.6	-51.2	-44.1	-40.5	-37.2	-31.2	-27.5							0.078	-67.9371	-36.1557	-62.1037	-64.02
	0.078	-67.9371	-57.6	-51.2	-44.2	-40.6	-37.4	-31.4	-27.7							0.079	-68.158	-36.2779	-62.3407	-64.3482
	0.079	-68.158	-57.6	-51.2	-44.3	-40.8	-37.5	-31.6	-27.8							0.08	-68.3789	-36.5221	-62.5778	-64.6764
	0.08	-68.3789	-57.5	-51.2	-44.4	-40.9	-37.6	-31.7	-28							0.081	-68.5999	-36.6443	-62.8148	-65.0046
	0.081	-68.5999	-57.5	-51.2	-44.5	-41	-37.7	-31.9	-28.2							0.082	-68.8208	-36.8886	-62.9333	-65.1687
	0.082	-68.8208	-57.4	-51.1	-44.6	-41	-37.7	-32	-28.3							0.083	-68.9313	-37.0107	-63.1704	-65.3328
	0.083	-68.9313	-57.2	-51	-44.6	-41.1	-37.8	-32.1	-28.4							0.084	-69.1522	-37.1329	-63.2889	-65.661
	0.084	-69.1522	-57.1	-50.9	-44.6	-41.1	-37.8	-32.3	-28.6							0.085	-69.1522	-37.255	-63.4074	-65.8251
	0.085	-69.1522	-56.9	-50.8	-44.6	-41.1	-37.8	-32.4	-28.7							0.086	-69.2627	-37.3772	-63.4074	-65.8251
	0.086	-69.2627	-56.7	-50.6	-44.6	-41.1	-37.8	-32.4	-28.8							0.087	-69.2627	-37.3772	-63.4074	-65.9892
	0.087	-69.2627	-56.4	-50.4	-44.5	-41.1	-37.8	-32.5	-28.9							0.088	-69.2627	-37.4993	-63.4074	-65.9892
	0.088	-69.2627	-56.2	-50.2	-44.4	-41	-37.8	-32.6	-29							0.089	-69.1522	-37.4993	-63.4074	-66.1533
	0.089	-69.1522	-55.9	-50	-44.3	-41	-37.7	-32.6	-29.1							0.09	-69.1522	-37.6215	-63.2889	-66.1533
	0.09	-69.1522	-55.5	-49.7	-44.2	-40.9	-37.7	-32.7	-29.1							0.091	-68.9313	-37.6215	-63.1704	-66.1533
	0.091	-68.9313	-55.2	-49.4	-44.1	-40.8	-37.6	-32.7	-29.2							0.092	-68.8208	-37.6215	-63.1704	-65.9892
	0.092	-68.8208	-54.8	-49.1	-43.9	-40.7	-37.5	-32.7	-29.2							0.093	-68.5999	-37.6215	-62.9333	-65.9892
	0.093	-68.5999	-54.4	-48.7	-43.7	-40.5	-37.4	-32.7	-29.2							0.094	-68.3789	-37.6215	-62.8148	-65.8251
	0.094	-68.3789	-54	-48.4	-43.5	-40.4	-37.3	-32.7	-29.3							0.095	-68.158	-37.6215	-62.5778	-65.661
	0.095	-68.158	-53.5	-48	-43.3	-40.2	-37.1	-32.6	-29.3							0.096	-67.8266	-37.4993	-62.2222	-65.4969
	0.096	-67.8266	-53.1	-47.6	-43	-40	-37	-32.6	-29.3							0.097	-67.6057	-37.4993	-61.9852	-65.3328
	0.097	-67.6057	-52.6	-47.1	-42.8	-39.8	-36.8	-32.5	-29.3							0.098	-67.1638	-37.3772	-61.6296	-65.1687
	0.098	-67.1638	-52.1	-46.7	-42.5	-39.5	-36.6	-32.5	-29.2							0.099	-66.8324	-37.255	-61.2741	-64.8405
	0.099	-66.8324	-51.6	-46.2	-42.2	-39.3	-36.4	-32.4	-29.2							0.1	-66.3905	-37.1329	-60.9185	-64.5123
	0.1	-66.3905	-51	-45.7	-41.9	-39	-36.2	-32.3	-29.1							0.101	-65.9487	-37.1329	-60.4444	-64.1841
	0.101	-65.9487	-50.5	-45.2	-41.5	-38.7	-35.9	-32.2	-29.1							0.102	-65.5068	-36.8886	-59.9704	-63.8559
	0.102	-65.5068	-49.9	-44.7	-41.2	-38.4	-35.7	-32	-29							0.103	-64.9545	-36.7664	-59.4963	-63.5277
	0.103	-64.9545	-49.3	-44.1	-40.8	-38.1	-35.4	-31.9	-28.9							0.104	-64.4021	-36.6443	-59.0222	-63.1995
	0.104	-64.4021	-48.7	-43.6	-40.4	-37.8	-35.1	-31.7	-28.8							0.105	-63.8498	-36.4	-58.4296	-62.7072
	0.105	-63.8498	-48.1	-43	-40	-37.4	-34.9	-31.6	-28.7							0.106	-63.2975	-36.2779	-57.9556	-62.379
	0.106	-63.2975	-47.5	-42.4	-39.5	-37.1	-34.6	-31.4	-28.6							0.107	-62.6347	-36.0336	-57.2444	-61.8867
	0.107	-62.6347	-46.8	-41.8	-39.1	-36.7	-34.2	-31.2	-28.5							0.108	-62.0823	-35.7893	-56.6519	-61.3944
	0.108	-62.0823	-46.2	-41.2	-38.6	-36.3	-33.9	-31	-28.4							0.109	-61.4195	-35.545	-56.0593	-60.9021
	0.109	-61.4195	-45.5	-40.6	-38.2	-35.9	-33.6	-30.8	-28.2							0.11	-60.6463	-35.3007	-55.3481	-60.2456
	0.11	-60.6463	-44.9	-40	-37.7	-35.5	-33.3	-30.6	-28							0.111	-59.9835	-35.0564	-54.637	-59.7533
	0.111	-59.9835	-44.2	-39.4	-37.2	-35.1	-32.9	-30.4	-27.9							0.112	-59.2102	-34.8121	-53.9259	-59.0969
	0.112	-59.2102	-43.5	-38.7	-36.7	-34.6	-32.5	-30.1	-27.7							0.113	-58.5474	-34.5678	-53.2148	-58.6046
	0.113	-58.5474	-42.9	-38.1	-36.2	-34.2	-32.2	-29.9	-27.5							0.114	-57.7741	-34.2013	-52.5037	-57.9482
	0.114	-57.7741	-42.2	-37.4	-35.7	-33.7	-31.8	-29.6	-27.3							0.115	-57.0009	-33.957	-51.7926	-57.2918
	0.115	-57.0009	-41.5	-36.7	-35.1	-33.3	-31.4	-29.3	-27.1							0.116	-56.2276	-33.5906	-50.963	-56.6354
	0.116	-56.2276	-40.8	-36.1	-34.6	-32.8	-31	-29.1	-26.9							0.117	-55.4543	-33.3463	-50.2519	-55.979
	0.117	-55.4543	-40.1	-35.5	-34.1	-32.3	-30.6	-28.8	-26.7							0.118	-54.5706	-32.9799	-49.4222	-55.3226
	0.118	-54.5706	-39.3	-34.8	-33.5	-31.9	-30.2	-28.5	-26.4							0.119	-53.7973	-32.6134	-48.5926	-54.5021
	0.119	-53.7973	-38.6	-34.2	-33	-31.4	-29.8	-28.1	-26.2							0.12	-52.9136	-32.247	-47.763	-53.8456
	0.12	-52.9136	-37.9	-33.5	-32.4	-30.9	-29.3	-27.8	-26							0.121	-52.0299	-31.8805	-46.9333	-53.0251
	0.121	-52.0299	-37.2	-32.9	-31.8	-30.4	-28.9	-27.5	-25.7							0.122	-51.2566	-31.5141	-46.1037	-52.3687
	0.122	-51.2566	-36.5	-32.3	-31.3	-29.9	-28.5	-27.2	-25.5							0.123	-50.3729	-31.1477	-45.2741	-51.5482
	0.123	-50.3729	-35.8	-31.6	-30.7	-29.4	-28.1	-26.8	-25.2							0.124	-49.4891	-30.7812	-44.4444	-50.7277
	0.124	-49.4891	-35.1	-31	-30.2	-28.9	-27.7	-26.5	-24.9							0.125	-48.6054	-30.4148	-43.6148	-50.0713
	0.125	-48.6054	-34.3	-30.3	-29.6	-28.4	-27.2	-26.2	-24.6							0.126	-47.7216	-30.0483	-42.7852	-49.2508
	0.126	-47.7216	-33.6	-29.7	-29.1	-27.9	-26.8	-25.8	-24.4							0.127	-46.8379	-29.5597	-42.0741	-48.4303
	0.127	-46.8379	-33	-29.1	-28.5	-27.4	-26.3	-25.5	-24.1							0.128	-45.9542	-29.1933	-41.2444	-47.6097
	0.128	-45.9542	-32.2	-28.4	-27.9	-26.9	-25.9	-25.1	-23.8							0.129	-45.1809	-28.8268	-40.4148	-46.9533
	0.129	-45.1809	-31.6	-27.8	-27.4	-26.4	-25.5	-24.7	-23.5							0.13	-44.2972	-28.3383	-39.7037	-46.1328
	0.13	-44.2972	-30.9	-27.2	-26.8	-25.9	-25	-24.4	-23.2							0.131	-43.4134	-27.9718	-38.8741	-45.3123
	0.131	-43.4134	-30.2	-26.6	-26.3	-25.4	-24.6	-24	-22.9							0.132	-42.5297	-27.6054	-38.0444	-44.4918
	0.132	-42.5297	-29.6	-26	-25.8	-24.9	-24.2	-23.6	-22.6							0.133	-41.646	-27.1168	-37.2148	-43.8354
	0.133	-41.646	-28.9	-25.4	-25.2	-24.4	-23.7	-23.3	-22.2							0.134	-40.7622	-26.7503	-36.5037	-43.0149
	0.134	-40.7622	-28.2	-24.8	-24.7	-23.9	-23.3	-22.9	-21.9							0.135	-39.8785	-26.2617	-35.6741	-42.1944
	0.135	-39.8785	-27.6	-24.3	-24.1	-23.4	-22.9	-22.5	-21.6							0.136	-39.1052	-25.8953	-34.8444	-41.5379
	0.136	-39.1052	-27	-23.7	-23.6	-22.9	-22.4	-22.1	-21.3							0.137	-38.2215	-25.5289	-34.1333	-40.7174
	0.137	-38.2215	-26.3	-23.1	-23.1	-22.5	-22	-21.8	-21							0.138	-37.3378	-25.0403	-33.3037	-39.8969
	0.138	-37.3378	-25.7	-22.6	-22.6	-22	-21.6	-21.4	-20.7							0.139	-36.5645	-24.6738	-32.5926	-39.0764
	0.139	-36.5645	-25.1	-22.1	-22.1	-21.5	-21.2	-21.1	-20.4							0.14	-35.6808	-24.3074	-31.8815	-38.42
	0.14	-35.6808	-24.5	-21.5	-21.6	-21.1	-20.8	-20.7	-20.1							0.141	-34.9075	-23.8188	-31.1704	-37.5995
	0.141	-34.9075	-23.9	-21	-21.1	-20.6	-20.4	-20.3	-19.7							0.142	-34.1342	-23.4523	-30.3407	-36.779
	0.142	-34.1342	-23.4	-20.5	-20.6	-20.2	-20	-20	-19.4							0.143	-33.2505	-23.0859	-29.6296	-36.1226
	0.143	-33.2505	-22.8	-20	-20.1	-19.7	-19.6	-19.6	-19.1							0.144	-32.4772	-22.5973	-29.037	-35.3021
	0.144	-32.4772	-22.2	-19.5	-19.6	-19.3	-19.2	-19.3	-18.8							0.145	-31.704	-22.2309	-28.3259	-34.6456
	0.145	-31.704	-21.7	-19	-19.1	-18.8	-18.8	-18.9	-18.5							0.146	-30.9307	-21.8644	-27.6148	-33.9892
	0.146	-30.9307	-21.2	-18.6	-18.7	-18.4	-18.4	-18.5	-18.2							0.147	-30.2679	-21.3758	-26.9037	-33.1687
	0.147	-30.2679	-20.6	-18.1	-18.2	-18	-18	-18.2	-17.9							0.148	-29.4946	-21.0094	-26.3111	-32.5123
	0.148	-29.4946	-20.1	-17.7	-17.8	-17.6	-17.6	-17.8	-17.6							0.149	-28.7214	-20.643	-25.7185	-31.8559
	0.149	-28.7214	-19.6	-17.2	-17.4	-17.2	-17.3	-17.5	-17.2							0.15	-28.0586	-20.2765	-25.0074	-31.0354
	0.15	-28.0586	-19.1	-16.8	-16.9	-16.8	-16.9	-17.2	-16.9							0.151	-27.3958	-19.9101	-24.4148	-30.379
	0.151	-27.3958	-18.7	-16.4	-16.5	-16.4	-16.6	-16.8	-16.6							0.152	-26.6225	-19.4215	-23.8222	-29.7226
	0.152	-26.6225	-18.2	-16	-16.1	-16	-16.2	-16.5	-16.3							0.153	-25.9597	-19.055	-23.2296	-29.0662
	0.153	-25.9597	-17.7	-15.6	-15.7	-15.6	-15.9	-16.2	-16							0.154	-25.2969	-18.6886	-22.637	-28.4097
	0.154	-25.2969	-17.3	-15.2	-15.3	-15.2	-15.5	-15.8	-15.7							0.155	-24.6341	-18.3221	-22.163	-27.9174
	0.155	-24.6341	-16.8	-14.8	-14.9	-14.9	-15.2	-15.5	-15.5							0.156	-24.0818	-17.9557	-21.5704	-27.261
	0.156	-24.0818	-16.4	-14.4	-14.6	-14.5	-14.9	-15.2	-15.2							0.157	-23.419	-17.5893	-20.9778	-26.6046
	0.157	-23.419	-16	-14.1	-14.2	-14.2	-14.5	-14.9	-14.9							0.158	-22.7562	-17.345	-20.5037	-25.9482
	0.158	-22.7562	-15.6	-13.7	-13.8	-13.8	-14.2	-14.6	-14.6							0.159	-22.2038	-16.9785	-20.0296	-25.4559
	0.159	-22.2038	-15.2	-13.4	-13.5	-13.5	-13.9	-14.3	-14.3							0.16	-21.6515	-16.6121	-19.437	-24.7995
	0.16	-21.6515	-14.8	-13.1	-13.1	-13.2	-13.6	-14	-14.1							0.161	-21.0992	-16.2456	-18.963	-24.3072
	0.161	-21.0992	-14.4	-12.7	-12.8	-12.9	-13.3	-13.7	-13.8							0.162	-20.5468	-16.0013	-18.4889	-23.8149
	0.162	-20.5468	-14.1	-12.4	-12.5	-12.5	-13	-13.4	-13.5							0.163	-19.9945	-15.6349	-18.0148	-23.1585
	0.163	-19.9945	-13.7	-12.1	-12.2	-12.2	-12.8	-13.1	-13.3							0.164	-19.4422	-15.2685	-17.6593	-22.6662
	0.164	-19.4422	-13.4	-11.8	-11.9	-11.9	-12.5	-12.9	-13							0.165	-18.8898	-15.0242	-17.1852	-22.1738
	0.165	-18.8898	-13	-11.5	-11.6	-11.7	-12.2	-12.6	-12.8							0.166	-18.448	-14.6577	-16.7111	-21.6815
	0.166	-18.448	-12.7	-11.3	-11.3	-11.4	-11.9	-12.3	-12.5							0.167	-17.8956	-14.4134	-16.3556	-21.1892
	0.167	-17.8956	-12.4	-11	-11	-11.1	-11.7	-12.1	-12.3							0.168	-17.4538	-14.1691	-15.8815	-20.6969
	0.168	-17.4538	-12	-10.7	-10.7	-10.8	-11.4	-11.8	-12							0.169	-17.0119	-13.8027	-15.5259	-20.2046
	0.169	-17.0119	-11.7	-10.5	-10.4	-10.6	-11.2	-11.6	-11.8							0.17	-16.57	-13.5584	-15.1704	-19.7123
	0.17	-16.57	-11.4	-10.2	-10.2	-10.3	-10.9	-11.3	-11.6							0.171	-16.1282	-13.3141	-14.8148	-19.3841
	0.171	-16.1282	-11.2	-9.96	-9.91	-10.1	-10.7	-11.1	-11.3							0.172	-15.6863	-13.0698	-14.4593	-18.8918
	0.172	-15.6863	-10.9	-9.73	-9.66	-9.82	-10.5	-10.9	-11.1							0.173	-15.2444	-12.7034	-14.1037	-18.3995
	0.173	-15.2444	-10.6	-9.5	-9.42	-9.59	-10.3	-10.6	-10.9							0.174	-14.8025	-12.4591	-13.7481	-18.0713
	0.174	-14.8025	-10.3	-9.27	-9.18	-9.36	-10	-10.4	-10.7							0.175	-14.4711	-12.2148	-13.3926	-17.579
	0.175	-14.4711	-10.1	-9.06	-8.96	-9.14	-9.82	-10.2	-10.5							0.176	-14.0293	-11.9949	-13.037	-17.2508
	0.176	-14.0293	-9.83	-8.84	-8.73	-8.92	-9.6	-9.98	-10.3							0.177	-13.6979	-11.7628	-12.8	-16.7585
	0.177	-13.6979	-9.59	-8.64	-8.52	-8.71	-9.4	-9.77	-10.1							0.178	-13.256	-11.5307	-12.4444	-16.4303
	0.178	-13.256	-9.34	-8.45	-8.31	-8.51	-9.21	-9.57	-9.89							0.179	-12.9246	-11.2987	-12.2074	-16.1021
	0.179	-12.9246	-9.11	-8.26	-8.11	-8.3	-9.01	-9.37	-9.7							0.18	-12.5932	-11.0788	-11.8519	-15.741
	0.18	-12.5932	-8.89	-8.07	-7.91	-8.11	-8.82	-9.18	-9.52							0.181	-12.2618	-10.8589	-11.6148	-15.3964
	0.181	-12.2618	-8.68	-7.89	-7.72	-7.92	-8.64	-9	-9.34							0.182	-11.9304	-10.6513	-11.3422	-15.0518
	0.182	-11.9304	-8.46	-7.71	-7.53	-7.74	-8.46	-8.81	-9.16							0.183	-11.599	-10.4436	-11.0815	-14.7236
	0.183	-11.599	-8.26	-7.55	-7.36	-7.56	-8.29	-8.63	-8.99							0.184	-11.3781	-10.236	-10.8207	-14.3954
	0.184	-11.3781	-8.06	-7.38	-7.18	-7.39	-8.11	-8.46	-8.82							0.185	-11.0246	-10.0405	-10.5837	-14.1
	0.185	-11.0246	-7.87	-7.22	-7.01	-7.22	-7.95	-8.29	-8.65							0.186	-10.7374	-9.8451	-10.3348	-13.7882
	0.186	-10.7374	-7.68	-7.07	-6.85	-7.06	-7.79	-8.12	-8.49							0.187	-10.4502	-9.66188	-10.1096	-13.4928
	0.187	-10.4502	-7.5	-6.91	-6.69	-6.9	-7.63	-7.96	-8.33							0.188	-10.185	-9.47866	-9.88444	-13.1974
	0.188	-10.185	-7.32	-6.77	-6.53	-6.74	-7.48	-7.8	-8.18							0.189	-9.91992	-9.30765	-9.67111	-12.9185
	0.189	-9.91992	-7.16	-6.63	-6.38	-6.59	-7.33	-7.65	-8.03							0.19	-9.66584	-9.12443	-9.45778	-12.6559
	0.19	-9.66584	-6.98	-6.49	-6.24	-6.45	-7.18	-7.5	-7.88							0.191	-9.42282	-8.96564	-9.2563	-12.3933
	0.191	-9.42282	-6.83	-6.35	-6.1	-6.31	-7.04	-7.35	-7.74							0.192	-9.17979	-8.78242	-9.04296	-12.1308
	0.192	-9.17979	-6.67	-6.22	-5.96	-6.17	-6.91	-7.21	-7.6							0.193	-8.94781	-8.62362	-8.85333	-11.8846
	0.193	-8.94781	-6.52	-6.1	-5.83	-6.03	-6.78	-7.07	-7.47							0.194	-8.71583	-8.46483	-8.67556	-11.6385
	0.194	-8.71583	-6.37	-5.98	-5.7	-5.9	-6.65	-6.94	-7.33							0.195	-8.4949	-8.31826	-8.48593	-11.3923
	0.195	-8.4949	-6.22	-5.86	-5.57	-5.78	-6.52	-6.81	-7.2							0.196	-8.28501	-8.17168	-8.30815	-11.1626
	0.196	-8.28501	-6.09	-5.75	-5.45	-5.66	-6.4	-6.68	-7.08							0.197	-8.08617	-8.0251	-8.14222	-10.9328
	0.197	-8.08617	-5.95	-5.64	-5.34	-5.53	-6.28	-6.55	-6.95							0.198	-7.88733	-7.87852	-7.9763	-10.7195
	0.198	-7.88733	-5.82	-5.52	-5.22	-5.42	-6.17	-6.43	-6.83							0.199	-7.68849	-7.74416	-7.81037	-10.5062
	0.199	-7.68849	-5.7	-5.42	-5.11	-5.31	-6.06	-6.32	-6.71							0.2	-7.50069	-7.6098	-7.6563	-10.3092
	0.2	-7.50069	-5.57	-5.32	-5.01	-5.2	-5.94	-6.2	-6.6							0.201	-7.32395	-7.48765	-7.50222	-10.1123
	0.201	-7.32395	-5.46	-5.22	-4.9	-5.09	-5.84	-6.09	-6.49							0.202	-7.1472	-7.35329	-7.34815	-9.91538
	0.202	-7.1472	-5.34	-5.13	-4.8	-4.99	-5.74	-5.98	-6.38							0.203	-6.97045	-7.21893	-7.20593	-9.71846
	0.203	-6.97045	-5.23	-5.03	-4.7	-4.89	-5.64	-5.87	-6.27							0.204	-6.80475	-7.10899	-7.07556	-9.53795
	0.204	-6.80475	-5.12	-4.94	-4.61	-4.79	-5.54	-5.77	-6.17							0.205	-6.6501	-6.98685	-6.93333	-9.35744
	0.205	-6.6501	-5.01	-4.86	-4.52	-4.7	-5.45	-5.67	-6.07							0.206	-6.49545	-6.87691	-6.80296	-9.17692
	0.206	-6.49545	-4.91	-4.77	-4.43	-4.61	-5.36	-5.57	-5.97							0.207	-6.34079	-6.76698	-6.67259	-9.01282
	0.207	-6.34079	-4.81	-4.69	-4.35	-4.52	-5.26	-5.48	-5.88							0.208	-6.19719	-6.65705	-6.55407	-8.84872
	0.208	-6.19719	-4.72	-4.61	-4.26	-4.43	-5.18	-5.38	-5.78							0.209	-6.05358	-6.54711	-6.43556	-8.68462
	0.209	-6.05358	-4.62	-4.53	-4.18	-4.35	-5.09	-5.3	-5.69							0.21	-5.92102	-6.43718	-6.31704	-8.52051
	0.21	-5.92102	-4.53	-4.46	-4.1	-4.26	-5.01	-5.21	-5.61							0.211	-5.78846	-6.33946	-6.19852	-8.37282
	0.211	-5.78846	-4.45	-4.38	-4.03	-4.19	-4.93	-5.12	-5.52							0.212	-5.6559	-6.24174	-6.09185	-8.22513
	0.212	-5.6559	-4.36	-4.31	-3.95	-4.11	-4.85	-5.04	-5.44							0.213	-5.52334	-6.15624	-5.98519	-8.09385
	0.213	-5.52334	-4.28	-4.24	-3.88	-4.03	-4.77	-4.96	-5.36							0.214	-5.41287	-6.05852	-5.87852	-7.94615
	0.214	-5.41287	-4.2	-4.18	-3.81	-3.96	-4.7	-4.88	-5.28							0.215	-5.29136	-5.97302	-5.7837	-7.81487
	0.215	-5.29136	-4.12	-4.11	-3.75	-3.89	-4.63	-4.8	-5.2							0.216	-5.18089	-5.8753	-5.67704	-7.68359
	0.216	-5.18089	-4.05	-4.05	-3.68	-3.82	-4.56	-4.73	-5.12							0.217	-5.07043	-5.7898	-5.59407	-7.55231
	0.217	-5.07043	-3.97	-3.99	-3.62	-3.76	-4.49	-4.65	-5.05							0.218	-4.95996	-5.71651	-5.49926	-7.43744
	0.218	-4.95996	-3.9	-3.93	-3.56	-3.69	-4.42	-4.59	-4.98							0.219	-4.86054	-5.63101	-5.40444	-7.30615
	0.219	-4.86054	-3.83	-3.87	-3.5	-3.63	-4.36	-4.52	-4.91							0.22	-4.76112	-5.55772	-5.32148	-7.19128
	0.22	-4.76112	-3.76	-3.82	-3.44	-3.57	-4.29	-4.45	-4.84							0.221	-4.6617	-5.47221	-5.23852	-7.07641
	0.221	-4.6617	-3.7	-3.76	-3.38	-3.51	-4.23	-4.38	-4.77							0.222	-4.56228	-5.39893	-5.15556	-6.96154
	0.222	-4.56228	-3.63	-3.71	-3.33	-3.45	-4.17	-4.32	-4.71							0.223	-4.4739	-5.32564	-5.07259	-6.86308
	0.223	-4.4739	-3.57	-3.66	-3.28	-3.4	-4.12	-4.26	-4.64							0.224	-4.38553	-5.25235	-5.00148	-6.74821
	0.224	-4.38553	-3.52	-3.6	-3.23	-3.34	-4.06	-4.2	-4.58							0.225	-4.29716	-5.17906	-4.91852	-6.64974
	0.225	-4.29716	-3.46	-3.56	-3.18	-3.29	-4	-4.14	-4.52							0.226	-4.21983	-5.11799	-4.84741	-6.55128
	0.226	-4.21983	-3.4	-3.51	-3.13	-3.24	-3.95	-4.08	-4.47							0.227	-4.13146	-5.0447	-4.7763	-6.45282
	0.227	-4.13146	-3.35	-3.47	-3.08	-3.19	-3.9	-4.03	-4.41							0.228	-4.05413	-4.98362	-4.70519	-6.35436
	0.228	-4.05413	-3.3	-3.42	-3.04	-3.15	-3.84	-3.97	-4.35							0.229	-3.9768	-4.92255	-4.64593	-6.27231
	0.229	-3.9768	-3.25	-3.38	-3	-3.1	-3.8	-3.92	-4.3							0.23	-3.89948	-4.86148	-4.57481	-6.19026
	0.23	-3.89948	-3.19	-3.34	-2.95	-3.05	-3.75	-3.87	-4.25							0.231	-3.8332	-4.81262	-4.5037	-6.09179
	0.231	-3.8332	-3.15	-3.29	-2.91	-3.01	-3.7	-3.82	-4.2							0.232	-3.76692	-4.75154	-4.44444	-6.00974
	0.232	-3.76692	-3.1	-3.25	-2.87	-2.97	-3.66	-3.77	-4.15							0.233	-3.70064	-4.69047	-4.38519	-5.92769
	0.233	-3.70064	-3.06	-3.22	-2.83	-2.93	-3.61	-3.73	-4.1							0.234	-3.63436	-4.64161	-4.32593	-5.84564
	0.234	-3.63436	-3.01	-3.18	-2.79	-2.89	-3.57	-3.68	-4.05							0.235	-3.56808	-4.59275	-4.27852	-5.76359
	0.235	-3.56808	-2.97	-3.14	-2.76	-2.85	-3.53	-3.63	-4.01							0.236	-3.51284	-4.54389	-4.21926	-5.68154
	0.236	-3.51284	-2.93	-3.11	-2.72	-2.81	-3.49	-3.59	-3.96							0.237	-3.45761	-4.48282	-4.16	-5.6159
	0.237	-3.45761	-2.89	-3.07	-2.69	-2.78	-3.45	-3.55	-3.92							0.238	-3.40238	-4.43396	-4.11259	-5.55026
	0.238	-3.40238	-2.85	-3.04	-2.66	-2.74	-3.42	-3.51	-3.88							0.239	-3.34714	-4.3851	-4.06519	-5.46821
	0.239	-3.34714	-2.81	-3.01	-2.62	-2.71	-3.38	-3.47	-3.84							0.24	-3.29191	-4.34846	-4.01778	-5.40256
	0.24	-3.29191	-2.78	-2.97	-2.59	-2.67	-3.34	-3.43	-3.8							0.241	-3.23668	-4.2996	-3.95852	-5.33692
	0.241	-3.23668	-2.74	-2.95	-2.56	-2.64	-3.31	-3.39	-3.76							0.242	-3.18144	-4.25074	-3.92296	-5.27128
	0.242	-3.18144	-2.71	-2.92	-2.53	-2.61	-3.28	-3.35	-3.72							0.243	-3.13726	-4.21409	-3.87556	-5.22205
	0.243	-3.13726	-2.67	-2.88	-2.5	-2.58	-3.24	-3.32	-3.68							0.244	-3.09307	-4.16523	-3.82815	-5.15641
	0.244	-3.09307	-2.64	-2.86	-2.47	-2.55	-3.22	-3.28	-3.65							0.245	-3.04888	-4.12859	-3.78074	-5.09077
	0.245	-3.04888	-2.61	-2.83	-2.45	-2.52	-3.19	-3.25	-3.61							0.246	-2.99365	-4.09195	-3.74519	-5.04154
	0.246	-2.99365	-2.58	-2.8	-2.42	-2.5	-3.15	-3.22	-3.58							0.247	-2.96051	-4.0553	-3.70963	-4.9759
	0.247	-2.96051	-2.55	-2.78	-2.4	-2.47	-3.13	-3.18	-3.55							0.248	-2.91632	-4.01866	-3.66222	-4.92667
	0.248	-2.91632	-2.53	-2.75	-2.37	-2.44	-3.1	-3.15	-3.51							0.249	-2.87214	-3.98201	-3.62667	-4.87744
	0.249	-2.87214	-2.5	-2.73	-2.35	-2.42	-3.07	-3.12	-3.48							0.25	-2.839	-3.94537	-3.59111	-4.82821
	0.25	-2.839	-2.47	-2.71	-2.33	-2.39	-3.05	-3.09	-3.45							0.251	-2.79481	-3.90872	-3.55556	-4.77897
	0.251	-2.79481	-2.44	-2.68	-2.3	-2.37	-3.02	-3.06	-3.42							0.252	-2.76167	-3.87208	-3.52	-4.72974
	0.252	-2.76167	-2.42	-2.66	-2.28	-2.34	-3	-3.04	-3.39							0.253	-2.72853	-3.84765	-3.48444	-4.68051
	0.253	-2.72853	-2.39	-2.64	-2.26	-2.32	-2.98	-3.01	-3.37							0.254	-2.69539	-3.81101	-3.44889	-4.63128
	0.254	-2.69539	-2.37	-2.62	-2.24	-2.3	-2.96	-2.98	-3.34							0.255	-2.66225	-3.78658	-3.41333	-4.58205
	0.255	-2.66225	-2.35	-2.6	-2.22	-2.28	-2.94	-2.96	-3.31							0.256	-2.62911	-3.74993	-3.37778	-4.53282
	0.256	-2.62911	-2.32	-2.58	-2.2	-2.25	-2.92	-2.93	-3.28							0.257	-2.59597	-3.7255	-3.35407	-4.5
	0.257	-2.59597	-2.3	-2.56	-2.18	-2.23	-2.9	-2.91	-3.26							0.258	-2.56283	-3.70107	-3.33037	-4.45077
	0.258	-2.56283	-2.28	-2.54	-2.17	-2.21	-2.87	-2.88	-3.24							0.259	-2.52969	-3.66443	-3.29481	-4.41795
	0.259	-2.52969	-2.26	-2.52	-2.15	-2.2	-2.86	-2.86	-3.21							0.26	-2.5076	-3.64	-3.27111	-4.38513
	0.26	-2.5076	-2.24	-2.5	-2.13	-2.18	-2.84	-2.84	-3.19							0.261	-2.47446	-3.61557	-3.23556	-4.3359
	0.261	-2.47446	-2.22	-2.49	-2.12	-2.16	-2.82	-2.82	-3.16							0.262	-2.45236	-3.59114	-3.21185	-4.30308
	0.262	-2.45236	-2.2	-2.47	-2.1	-2.14	-2.8	-2.79	-3.14							0.263	-2.43027	-3.56671	-3.18815	-4.27026
	0.263	-2.43027	-2.19	-2.45	-2.08	-2.12	-2.79	-2.77	-3.12							0.264	-2.39713	-3.54228	-3.16444	-4.23744
	0.264	-2.39713	-2.17	-2.44	-2.07	-2.11	-2.78	-2.75	-3.1							0.265	-2.38608	-3.51785	-3.14074	-4.20462
	0.265	-2.38608	-2.15	-2.43	-2.05	-2.09	-2.76	-2.73	-3.08							0.266	-2.35294	-3.49342	-3.10519	-4.17179
	0.266	-2.35294	-2.14	-2.41	-2.04	-2.08	-2.74	-2.72	-3.06							0.267	-2.33085	-3.46899	-3.08148	-4.13897
	0.267	-2.33085	-2.12	-2.39	-2.02	-2.06	-2.73	-2.7	-3.04							0.268	-2.30876	-3.45678	-3.05778	-4.10615
	0.268	-2.30876	-2.1	-2.38	-2.01	-2.05	-2.71	-2.68	-3.02							0.269	-2.28666	-3.43235	-3.04593	-4.07333
	0.269	-2.28666	-2.09	-2.36	-2	-2.03	-2.7	-2.66	-3.01							0.27	-2.27562	-3.40792	-3.02222	-4.04051
	0.27	-2.27562	-2.07	-2.35	-1.98	-2.02	-2.69	-2.65	-2.99							0.271	-2.25352	-3.3957	-2.99852	-4.00769
	0.271	-2.25352	-2.06	-2.34	-1.97	-2	-2.68	-2.63	-2.97							0.272	-2.23143	-3.37128	-2.97481	-3.99128
	0.272	-2.23143	-2.05	-2.32	-1.96	-1.99	-2.66	-2.61	-2.95							0.273	-2.20934	-3.35906	-2.95111	-3.95846
	0.273	-2.20934	-2.03	-2.31	-1.95	-1.98	-2.65	-2.6	-2.94							0.274	-2.19829	-3.33463	-2.93926	-3.94205
	0.274	-2.19829	-2.02	-2.3	-1.94	-1.97	-2.64	-2.58	-2.92							0.275	-2.1762	-3.32242	-2.91556	-3.90923
	0.275	-2.1762	-2.01	-2.29	-1.93	-1.95	-2.62	-2.57	-2.91							0.276	-2.16515	-3.29799	-2.9037	-3.87641
	0.276	-2.16515	-2	-2.28	-1.92	-1.94	-2.62	-2.55	-2.89							0.277	-2.14306	-3.28577	-2.88	-3.86
	0.277	-2.14306	-1.99	-2.27	-1.91	-1.94	-2.61	-2.54	-2.88							0.278	-2.13201	-3.27356	-2.86815	-3.82718
	0.278	-2.13201	-1.97	-2.26	-1.9	-1.93	-2.6	-2.53	-2.87							0.279	-2.10992	-3.26134	-2.84444	-3.81077
	0.279	-2.10992	-1.96	-2.25	-1.89	-1.92	-2.59	-2.51	-2.85							0.28	-2.09887	-3.23691	-2.83259	-3.79436
	0.28	-2.09887	-1.95	-2.24	-1.88	-1.91	-2.58	-2.5	-2.84							0.281	-2.08782	-3.2247	-2.82074	-3.76154
	0.281	-2.08782	-1.95	-2.23	-1.87	-1.9	-2.57	-2.49	-2.82							0.282	-2.06573	-3.21248	-2.79704	-3.74513
	0.282	-2.06573	-1.93	-2.22	-1.86	-1.89	-2.56	-2.48	-2.81							0.283	-2.05468	-3.20027	-2.78519	-3.72872
	0.283	-2.05468	-1.92	-2.21	-1.85	-1.88	-2.55	-2.47	-2.8							0.284	-2.04364	-3.18805	-2.77333	-3.6959
	0.284	-2.04364	-1.91	-2.2	-1.84	-1.87	-2.54	-2.45	-2.79							0.285	-2.03259	-3.17584	-2.74963	-3.67949
	0.285	-2.03259	-1.91	-2.19	-1.84	-1.86	-2.54	-2.44	-2.78							0.286	-2.02154	-3.15141	-2.74963	-3.66308
	0.286	-2.02154	-1.9	-2.18	-1.83	-1.85	-2.53	-2.44	-2.76							0.287	-1.99945	-3.15141	-2.72593	-3.64667
	0.287	-1.99945	-1.89	-2.17	-1.82	-1.85	-2.52	-2.42	-2.75							0.288	-1.99945	-3.12698	-2.71407	-3.63026
	0.288	-1.99945	-1.88	-2.16	-1.81	-1.84	-2.51	-2.41	-2.74							0.289	-1.9884	-3.12698	-2.70222	-3.61385
	0.289	-1.9884	-1.88	-2.16	-1.81	-1.83	-2.5	-2.4	-2.73							0.29	-1.97736	-3.11477	-2.69037	-3.59744
	0.29	-1.97736	-1.87	-2.15	-1.8	-1.83	-2.5	-2.39	-2.72							0.291	-1.96631	-3.10255	-2.67852	-3.58103
	0.291	-1.96631	-1.86	-2.14	-1.79	-1.82	-2.49	-2.38	-2.71							0.292	-1.95526	-3.09034	-2.66667	-3.56462
	0.292	-1.95526	-1.85	-2.14	-1.79	-1.81	-2.49	-2.38	-2.71							0.293	-1.94422	-3.07812	-2.65481	-3.54821
	0.293	-1.94422	-1.85	-2.13	-1.78	-1.81	-2.48	-2.37	-2.7							0.294	-1.93317	-3.07812	-2.64296	-3.53179
	0.294	-1.93317	-1.84	-2.12	-1.78	-1.8	-2.48	-2.36	-2.69							0.295	-1.92212	-3.06591	-2.63111	-3.51538
	0.295	-1.92212	-1.84	-2.11	-1.77	-1.8	-2.48	-2.35	-2.68							0.296	-1.92212	-3.05369	-2.61926	-3.49897
	0.296	-1.92212	-1.83	-2.11	-1.76	-1.79	-2.47	-2.34	-2.67							0.297	-1.91108	-3.04148	-2.60741	-3.48256
	0.297	-1.91108	-1.82	-2.11	-1.76	-1.79	-2.47	-2.34	-2.66							0.298	-1.90003	-3.04148	-2.60741	-3.48256
	0.298	-1.90003	-1.82	-2.1	-1.76	-1.78	-2.46	-2.33	-2.65							0.299	-1.90003	-3.02926	-2.59556	-3.46615
	0.299	-1.90003	-1.81	-2.09	-1.75	-1.78	-2.46	-2.32	-2.65							0.3	-1.88898	-3.01705	-2.5837	-3.44974
	0.3	-1.88898	-1.8	-2.08	-1.75	-1.77	-2.46	-2.31	-2.64							0.301	-1.88898	-3.01705	-2.57185	-3.43333
	0.301	-1.88898	-1.8	-2.08	-1.74	-1.77	-2.45	-2.31	-2.63							0.302	-1.87794	-3.00483	-2.57185	-3.43333
	0.302	-1.87794	-1.8	-2.08	-1.74	-1.76	-2.45	-2.3	-2.62							0.303	-1.86689	-2.99262	-2.56	-3.41692
	0.303	-1.86689	-1.79	-2.07	-1.73	-1.76	-2.45	-2.29	-2.62							0.304	-1.86689	-2.99262	-2.54815	-3.40051
	0.304	-1.86689	-1.79	-2.06	-1.73	-1.76	-2.44	-2.29	-2.61							0.305	-1.85584	-2.9804	-2.54815	-3.40051
	0.305	-1.85584	-1.78	-2.06	-1.72	-1.75	-2.44	-2.28	-2.61							0.306	-1.85584	-2.9804	-2.5363	-3.3841
	0.306	-1.85584	-1.78	-2.06	-1.72	-1.75	-2.44	-2.27	-2.6							0.307	-1.8448	-2.96819	-2.52444	-3.36769
	0.307	-1.8448	-1.77	-2.05	-1.72	-1.75	-2.44	-2.27	-2.6							0.308	-1.8448	-2.96819	-2.51259	-3.36769
	0.308	-1.8448	-1.77	-2.05	-1.71	-1.74	-2.44	-2.26	-2.59							0.309	-1.8448	-2.95597	-2.51259	-3.35128
	0.309	-1.8448	-1.77	-2.04	-1.71	-1.74	-2.43	-2.26	-2.58							0.31	-1.83375	-2.95597	-2.50074	-3.35128
	0.31	-1.83375	-1.77	-2.04	-1.71	-1.74	-2.43	-2.25	-2.58							0.311	-1.8227	-2.95597	-2.50074	-3.33487
	0.311	-1.8227	-1.76	-2.04	-1.7	-1.73	-2.43	-2.25	-2.57							0.312	-1.8227	-2.94376	-2.48889	-3.33487
	0.312	-1.8227	-1.76	-2.03	-1.7	-1.73	-2.43	-2.24	-2.57							0.313	-1.8227	-2.94376	-2.48889	-3.31846
	0.313	-1.8227	-1.76	-2.03	-1.7	-1.73	-2.43	-2.24	-2.56							0.314	-1.81166	-2.93154	-2.47704	-3.31846
	0.314	-1.81166	-1.75	-2.03	-1.69	-1.72	-2.43	-2.23	-2.56							0.315	-1.81166	-2.93154	-2.47704	-3.30205
	0.315	-1.81166	-1.75	-2.02	-1.69	-1.72	-2.43	-2.23	-2.55							0.316	-1.81166	-2.91933	-2.46519	-3.28564
	0.316	-1.81166	-1.75	-2.02	-1.69	-1.72	-2.43	-2.23	-2.55							0.317	-1.80061	-2.91933	-2.46519	-3.28564
	0.317	-1.80061	-1.75	-2.02	-1.69	-1.72	-2.43	-2.22	-2.55							0.318	-1.80061	-2.91933	-2.45333	-3.28564
	0.318	-1.80061	-1.74	-2.01	-1.68	-1.72	-2.43	-2.22	-2.55							0.319	-1.80061	-2.91933	-2.45333	-3.26923
	0.319	-1.80061	-1.74	-2.01	-1.68	-1.71	-2.43	-2.22	-2.54							0.32	-1.78956	-2.90711	-2.45333	-3.26923
	0.32	-1.78956	-1.74	-2.01	-1.68	-1.71	-2.43	-2.21	-2.54							0.321	-1.78956	-2.90711	-2.44148	-3.25282
	0.321	-1.78956	-1.74	-2	-1.68	-1.71	-2.44	-2.21	-2.53							0.322	-1.78956	-2.90711	-2.44148	-3.25282
	0.322	-1.78956	-1.73	-2	-1.68	-1.7	-2.44	-2.21	-2.53							0.323	-1.77852	-2.8949	-2.42963	-3.25282
	0.323	-1.77852	-1.73	-2	-1.67	-1.7	-2.43	-2.2	-2.53							0.324	-1.77852	-2.8949	-2.42963	-3.23641
	0.324	-1.77852	-1.73	-2	-1.67	-1.7	-2.44	-2.2	-2.53							0.325	-1.77852	-2.8949	-2.42963	-3.23641
	0.325	-1.77852	-1.73	-2	-1.67	-1.7	-2.44	-2.2	-2.52							0.326	-1.77852	-2.8949	-2.41778	-3.22
	0.326	-1.77852	-1.73	-1.99	-1.67	-1.7	-2.43	-2.19	-2.52							0.327	-1.77852	-2.88268	-2.41778	-3.22
	0.327	-1.77852	-1.73	-1.99	-1.67	-1.7	-2.44	-2.19	-2.52							0.328	-1.76747	-2.88268	-2.41778	-3.22
	0.328	-1.76747	-1.73	-1.99	-1.66	-1.69	-2.44	-2.19	-2.52							0.329	-1.76747	-2.88268	-2.40593	-3.20359
	0.329	-1.76747	-1.73	-1.99	-1.66	-1.69	-2.44	-2.19	-2.51							0.33	-1.76747	-2.87047	-2.40593	-3.20359
	0.33	-1.76747	-1.73	-1.99	-1.66	-1.7	-2.44	-2.18	-2.51							0.331	-1.76747	-2.87047	-2.40593	-3.20359
	0.331	-1.76747	-1.72	-1.99	-1.66	-1.69	-2.44	-2.18	-2.51							0.332	-1.76747	-2.87047	-2.40593	-3.20359
	0.332	-1.76747	-1.72	-1.98	-1.66	-1.69	-2.44	-2.18	-2.51							0.333	-1.76747	-2.87047	-2.40593	-3.18718
	0.333	-1.76747	-1.72	-1.98	-1.66	-1.69	-2.44	-2.18	-2.51							0.334	-1.76747	-2.87047	-2.39407	-3.18718
	0.334	-1.76747	-1.72	-1.98	-1.66	-1.69	-2.44	-2.18	-2.51							0.335	-1.76747	-2.87047	-2.39407	-3.18718
	0.335	-1.76747	-1.72	-1.98	-1.66	-1.69	-2.44	-2.17	-2.5							0.336	-1.75642	-2.87047	-2.39407	-3.18718
	0.336	-1.75642	-1.72	-1.98	-1.65	-1.69	-2.44	-2.17	-2.5							0.337	-1.75642	-2.85826	-2.39407	-3.17077
	0.337	-1.75642	-1.72	-1.98	-1.65	-1.69	-2.45	-2.17	-2.5							0.338	-1.75642	-2.85826	-2.39407	-3.17077
	0.338	-1.75642	-1.72	-1.98	-1.66	-1.69	-2.45	-2.17	-2.5							0.339	-1.75642	-2.85826	-2.38222	-3.17077
	0.339	-1.75642	-1.72	-1.98	-1.65	-1.69	-2.45	-2.17	-2.5							0.34	-1.75642	-2.85826	-2.38222	-3.17077
	0.34	-1.75642	-1.72	-1.98	-1.65	-1.69	-2.45	-2.17	-2.49							0.341	-1.75642	-2.85826	-2.38222	-3.17077
	0.341	-1.75642	-1.72	-1.98	-1.65	-1.69	-2.45	-2.17	-2.49							0.342	-1.75642	-2.84604	-2.38222	-3.15436
	0.342	-1.75642	-1.72	-1.97	-1.65	-1.69	-2.45	-2.17	-2.49							0.343	-1.75642	-2.84604	-2.38222	-3.15436
	0.343	-1.75642	-1.72	-1.97	-1.65	-1.69	-2.45	-2.16	-2.49							0.344	-1.75642	-2.84604	-2.38222	-3.15436
	0.344	-1.75642	-1.72	-1.98	-1.65	-1.69	-2.45	-2.16	-2.49							0.345	-1.75642	-2.84604	-2.37037	-3.15436
	0.345	-1.75642	-1.72	-1.97	-1.65	-1.69	-2.46	-2.16	-2.49							0.346	-1.75642	-2.84604	-2.37037	-3.13795
	0.346	-1.75642	-1.72	-1.97	-1.65	-1.69	-2.46	-2.16	-2.49							0.347	-1.75642	-2.84604	-2.37037	-3.13795
	0.347	-1.75642	-1.72	-1.97	-1.65	-1.69	-2.45	-2.16	-2.49							0.348	-1.75642	-2.84604	-2.37037	-3.15436
	0.348	-1.75642	-1.72	-1.98	-1.65	-1.69	-2.46	-2.16	-2.49							0.349	-1.75642	-2.84604	-2.37037	-3.13795
	0.349	-1.75642	-1.72	-1.97	-1.65	-1.69	-2.46	-2.16	-2.49							0.35	-1.75642	-2.84604	-2.37037	-3.13795
	0.35	-1.75642	-1.72	-1.98	-1.65	-1.69	-2.46	-2.16	-2.49							0.351	-1.75642	-2.84604	-2.37037	-3.13795
	0.351	-1.75642	-1.72	-1.98	-1.65	-1.7	-2.46	-2.16	-2.49							0.352	-1.75642	-2.84604	-2.37037	-3.13795
	0.352	-1.75642	-1.72	-1.97	-1.65	-1.7	-2.46	-2.16	-2.49							0.353	-1.75642	-2.84604	-2.37037	-3.13795
	0.353	-1.75642	-1.72	-1.98	-1.65	-1.7	-2.46	-2.16	-2.49							0.354	-1.75642	-2.84604	-2.37037	-3.13795
	0.354	-1.75642	-1.72	-1.98	-1.65	-1.7	-2.46	-2.15	-2.49							0.355	-1.75642	-2.84604	-2.37037	-3.13795
	0.355	-1.75642	-1.72	-1.98	-1.65	-1.7	-2.47	-2.15	-2.49							0.356	-1.75642	-2.84604	-2.37037	-3.13795
	0.356	-1.75642	-1.72	-1.98	-1.65	-1.7	-2.47	-2.15	-2.49							0.357	-1.75642	-2.84604	-2.37037	-3.13795
	0.357	-1.75642	-1.72	-1.98	-1.65	-1.7	-2.47	-2.15	-2.49							0.358	-1.75642	-2.84604	-2.37037	-3.13795
	0.358	-1.75642	-1.72	-1.98	-1.65	-1.7	-2.48	-2.15	-2.48							0.359	-1.75642	-2.84604	-2.37037	-3.13795
	0.359	-1.75642	-1.72	-1.98	-1.65	-1.7	-2.48	-2.15	-2.49							0.36	-1.75642	-2.84604	-2.37037	-3.13795
	0.36	-1.75642	-1.72	-1.98	-1.65	-1.7	-2.48	-2.15	-2.49							0.361	-1.75642	-2.84604	-2.37037	-3.13795
	0.361	-1.75642	-1.72	-1.98	-1.65	-1.71	-2.48	-2.15	-2.49							0.362	-1.76747	-2.84604	-2.37037	-3.13795
	0.362	-1.76747	-1.73	-1.98	-1.65	-1.71	-2.49	-2.15	-2.49							0.363	-1.76747	-2.84604	-2.37037	-3.13795
	0.363	-1.76747	-1.73	-1.98	-1.65	-1.71	-2.48	-2.15	-2.49							0.364	-1.76747	-2.84604	-2.37037	-3.13795
	0.364	-1.76747	-1.73	-1.99	-1.65	-1.71	-2.49	-2.16	-2.49							0.365	-1.76747	-2.84604	-2.37037	-3.13795
	0.365	-1.76747	-1.73	-1.99	-1.65	-1.71	-2.49	-2.16	-2.49							0.366	-1.76747	-2.84604	-2.37037	-3.13795
	0.366	-1.76747	-1.73	-1.99	-1.65	-1.71	-2.49	-2.16	-2.49							0.367	-1.76747	-2.84604	-2.37037	-3.13795
	0.367	-1.76747	-1.73	-1.99	-1.65	-1.71	-2.5	-2.16	-2.49							0.368	-1.76747	-2.84604	-2.37037	-3.13795
	0.368	-1.76747	-1.73	-1.99	-1.65	-1.71	-2.5	-2.16	-2.49							0.369	-1.77852	-2.84604	-2.38222	-3.13795
	0.369	-1.77852	-1.73	-1.99	-1.65	-1.71	-2.5	-2.16	-2.49							0.37	-1.76747	-2.84604	-2.38222	-3.13795
	0.37	-1.76747	-1.73	-1.99	-1.66	-1.72	-2.51	-2.16	-2.49							0.371	-1.77852	-2.84604	-2.38222	-3.13795
	0.371	-1.77852	-1.73	-1.99	-1.65	-1.71	-2.51	-2.16	-2.49							0.372	-1.77852	-2.84604	-2.38222	-3.13795
	0.372	-1.77852	-1.74	-2	-1.66	-1.72	-2.51	-2.16	-2.49							0.373	-1.77852	-2.84604	-2.38222	-3.13795
	0.373	-1.77852	-1.73	-2	-1.66	-1.72	-2.52	-2.16	-2.49							0.374	-1.77852	-2.85826	-2.38222	-3.13795
	0.374	-1.77852	-1.74	-2	-1.66	-1.72	-2.52	-2.16	-2.49							0.375	-1.77852	-2.84604	-2.38222	-3.13795
	0.375	-1.77852	-1.74	-2	-1.66	-1.72	-2.52	-2.16	-2.5							0.376	-1.77852	-2.84604	-2.38222	-3.13795
	0.376	-1.77852	-1.74	-2	-1.66	-1.72	-2.52	-2.16	-2.5							0.377	-1.78956	-2.85826	-2.39407	-3.13795
	0.377	-1.78956	-1.74	-2	-1.66	-1.73	-2.53	-2.16	-2.5							0.378	-1.78956	-2.85826	-2.39407	-3.13795
	0.378	-1.78956	-1.74	-2.01	-1.66	-1.73	-2.53	-2.16	-2.5							0.379	-1.78956	-2.84604	-2.39407	-3.15436
	0.379	-1.78956	-1.74	-2.01	-1.66	-1.73	-2.53	-2.16	-2.5							0.38	-1.78956	-2.85826	-2.39407	-3.15436
	0.38	-1.78956	-1.75	-2.01	-1.67	-1.73	-2.54	-2.17	-2.5							0.381	-1.78956	-2.85826	-2.39407	-3.15436
	0.381	-1.78956	-1.75	-2.01	-1.67	-1.73	-2.54	-2.17	-2.5							0.382	-1.80061	-2.85826	-2.39407	-3.15436
	0.382	-1.80061	-1.75	-2.01	-1.67	-1.73	-2.55	-2.17	-2.5							0.383	-1.80061	-2.85826	-2.39407	-3.15436
	0.383	-1.80061	-1.75	-2.02	-1.67	-1.73	-2.55	-2.17	-2.5							0.384	-1.80061	-2.85826	-2.39407	-3.15436
	0.384	-1.80061	-1.75	-2.02	-1.67	-1.73	-2.55	-2.17	-2.51							0.385	-1.80061	-2.85826	-2.40593	-3.15436
	0.385	-1.80061	-1.75	-2.02	-1.67	-1.73	-2.55	-2.17	-2.51							0.386	-1.80061	-2.85826	-2.40593	-3.15436
	0.386	-1.80061	-1.75	-2.02	-1.67	-1.74	-2.55	-2.17	-2.51							0.387	-1.81166	-2.85826	-2.40593	-3.15436
	0.387	-1.81166	-1.76	-2.03	-1.67	-1.74	-2.56	-2.17	-2.51							0.388	-1.81166	-2.85826	-2.40593	-3.15436
	0.388	-1.81166	-1.76	-2.03	-1.67	-1.74	-2.56	-2.18	-2.51							0.389	-1.81166	-2.85826	-2.41778	-3.17077
	0.389	-1.81166	-1.76	-2.03	-1.68	-1.74	-2.57	-2.17	-2.51							0.39	-1.81166	-2.87047	-2.41778	-3.17077
	0.39	-1.81166	-1.76	-2.03	-1.68	-1.74	-2.57	-2.18	-2.51							0.391	-1.8227	-2.87047	-2.41778	-3.17077
	0.391	-1.8227	-1.76	-2.03	-1.68	-1.74	-2.57	-2.18	-2.51							0.392	-1.8227	-2.87047	-2.41778	-3.17077
	0.392	-1.8227	-1.76	-2.04	-1.68	-1.75	-2.57	-2.18	-2.52							0.393	-1.8227	-2.87047	-2.41778	-3.17077
	0.393	-1.8227	-1.76	-2.04	-1.68	-1.75	-2.57	-2.18	-2.52							0.394	-1.8227	-2.87047	-2.42963	-3.17077
	0.394	-1.8227	-1.77	-2.04	-1.68	-1.75	-2.58	-2.18	-2.52							0.395	-1.8227	-2.87047	-2.42963	-3.17077
	0.395	-1.8227	-1.76	-2.04	-1.68	-1.75	-2.58	-2.18	-2.52							0.396	-1.83375	-2.87047	-2.42963	-3.18718
	0.396	-1.83375	-1.77	-2.04	-1.69	-1.75	-2.58	-2.18	-2.52							0.397	-1.83375	-2.87047	-2.42963	-3.18718
	0.397	-1.83375	-1.77	-2.05	-1.69	-1.76	-2.59	-2.19	-2.52							0.398	-1.83375	-2.88268	-2.44148	-3.18718
	0.398	-1.83375	-1.77	-2.05	-1.69	-1.76	-2.59	-2.19	-2.52							0.399	-1.8448	-2.87047	-2.44148	-3.18718
	0.399	-1.8448	-1.77	-2.05	-1.69	-1.76	-2.59	-2.19	-2.52							0.4	-1.8448	-2.88268	-2.44148	-3.18718
	0.4	-1.8448	-1.78	-2.06	-1.7	-1.76	-2.59	-2.19	-2.52
[truncated: 2 more columns]

## Sheet: Figure 4
Figure 4b			ELISAINS (ng/ml)						VIBEINS (ng/ml)						P-value
	WT		0.411699	0.717718	0.568738	0.352816	0.387379		0.49025	0.85189	0.450304	0.570841	0.318904		0.6749
	T1D		0.124961	0.113835	0.191748	0.156311	0.104121		0.117	0.101005	0.260914	0.207483	0.127022		0.4992
	T2D		8.6529	9.504	3.51577	5.6217	7.88653		7.54614	8.89709	4.39981	6.29906	6.82848		0.8589
Figure 4c
		WT	T1D	T2D
	-0.2	-1.23986	-0.750897	-0.403125
	-0.199	-1.23986	-0.752458	-0.40473
	-0.198	-1.24236	-0.755037	-0.405899
	-0.197	-1.24486	-0.756598	-0.407894
	-0.196	-1.24735	-0.758662	-0.408697
	-0.195	-1.24985	-0.760739	-0.410668
	-0.194	-1.254	-0.762286	-0.412274
	-0.193	-1.25899	-0.76435	-0.413856
	-0.192	-1.26149	-0.766426	-0.415851
	-0.191	-1.26482	-0.76849	-0.417433
	-0.19	-1.26814	-0.770567	-0.419405
	-0.189	-1.27147	-0.773159	-0.4214
	-0.188	-1.27313	-0.774707	-0.423395
	-0.187	-1.27728	-0.776784	-0.424977
	-0.186	-1.28227	-0.779879	-0.426949
	-0.185	-1.28561	-0.782471	-0.428943
	-0.184	-1.28892	-0.784535	-0.430938
	-0.183	-1.29309	-0.787127	-0.43252
	-0.182	-1.29392	-0.790752	-0.434515
	-0.181	-1.30058	-0.793847	-0.4369
	-0.18	-1.30473	-0.795924	-0.439262
	-0.179	-1.30889	-0.799548	-0.442059
	-0.178	-1.31388	-0.802656	-0.444444
	-0.177	-1.32135	-0.805751	-0.446829
	-0.176	-1.32634	-0.809376	-0.449603
	-0.175	-1.333	-0.813	-0.451988
	-0.174	-1.33882	-0.81714	-0.454762
	-0.173	-1.34299	-0.820765	-0.457537
	-0.172	-1.35129	-0.824905	-0.460334
	-0.171	-1.35463	-0.829045	-0.463498
	-0.17	-1.36128	-0.833186	-0.466273
	-0.169	-1.36627	-0.837842	-0.46985
	-0.168	-1.37125	-0.841982	-0.472647
	-0.167	-1.37791	-0.846638	-0.476201
	-0.166	-1.38373	-0.85181	-0.480191
	-0.165	-1.39371	-0.856466	-0.483745
	-0.164	-1.40036	-0.861135	-0.486932
	-0.163	-1.40535	-0.866307	-0.490509
	-0.162	-1.41283	-0.871479	-0.494086
	-0.161	-1.41949	-0.877167	-0.497663
	-0.16	-1.4253	-0.882352	-0.50124
	-0.159	-1.42947	-0.887524	-0.505987
	-0.158	-1.43778	-0.893212	-0.508784
	-0.157	-1.44443	-0.899429	-0.514746
	-0.156	-1.45275	-0.905116	-0.518713
	-0.155	-1.46024	-0.911333	-0.52268
	-0.154	-1.46938	-0.918053	-0.526257
	-0.153	-1.47687	-0.924786	-0.530223
	-0.152	-1.48436	-0.931505	-0.534993
	-0.151	-1.49516	-0.937722	-0.539762
	-0.15	-1.50097	-0.945487	-0.544531
	-0.149	-1.50846	-0.952735	-0.549301
	-0.148	-1.51511	-0.959971	-0.554047
	-0.147	-1.52593	-0.968251	-0.558816
	-0.146	-1.53673	-0.977047	-0.563976
	-0.145	-1.54588	-0.985843	-0.569158
	-0.144	-1.5567	-0.994124	-0.574317
	-0.143	-1.56584	-1.00292	-0.581861
	-0.142	-1.57831	-1.01225	-0.586217
	-0.141	-1.58995	-1.02207	-0.592179
	-0.14	-1.59909	-1.03139	-0.598141
	-0.139	-1.60908	-1.04123	-0.604492
	-0.138	-1.61989	-1.05157	-0.610844
	-0.137	-1.63236	-1.06193	-0.617608
	-0.136	-1.644	-1.07279	-0.62396
	-0.135	-1.65482	-1.08313	-0.631113
	-0.134	-1.66646	-1.09452	-0.638244
	-0.133	-1.67976	-1.10643	-0.645398
	-0.132	-1.69058	-1.11781	-0.652942
	-0.131	-1.70471	-1.13023	-0.660486
	-0.13	-1.71968	-1.14266	-0.668053
	-0.129	-1.73299	-1.15508	-0.676376
	-0.128	-1.74547	-1.16801	-0.684333
	-0.127	-1.76209	-1.18095	-0.692679
	-0.126	-1.77456	-1.19543	-0.701415
	-0.125	-1.79203	-1.20993	-0.710541
	-0.124	-1.80533	-1.22441	-0.72008
	-0.123	-1.82113	-1.23994	-0.728816
	-0.122	-1.83776	-1.25547	-0.738332
	-0.121	-1.85605	-1.271	-0.748283
	-0.12	-1.87352	-1.28755	-0.758212
	-0.119	-1.89099	-1.30359	-0.768141
	-0.118	-1.9126	-1.32172	-0.779262
	-0.117	-1.92841	-1.33879	-0.790382
	-0.116	-1.9492	-1.3569	-0.801503
	-0.115	-1.96915	-1.37605	-0.813014
	-0.114	-1.98911	-1.39468	-0.824524
	-0.113	-2.00823	-1.41435	-0.836448
	-0.112	-2.02736	-1.434	-0.848371
	-0.111	-2.04565	-1.45419	-0.860661
	-0.11	-2.06894	-1.47592	-0.873777
	-0.109	-2.08973	-1.49767	-0.886893
	-0.108	-2.11218	-1.5194	-0.899985
	-0.107	-2.13547	-1.54268	-0.914294
	-0.106	-2.16125	-1.56649	-0.928189
	-0.105	-2.18453	-1.5903	-0.942497
	-0.104	-2.21114	-1.61461	-0.957195
	-0.103	-2.23608	-1.63945	-0.972282
	-0.102	-2.26602	-1.66586	-0.98776
	-0.101	-2.29097	-1.69173	-1.00326
	-0.1	-2.31675	-1.71863	-1.01915
	-0.099	-2.34502	-1.7471	-1.03582
	-0.098	-2.37412	-1.77505	-1.05251
	-0.097	-2.40157	-1.80403	-1.06999
	-0.096	-2.43234	-1.83353	-1.08785
	-0.095	-2.46393	-1.86406	-1.10573
	-0.094	-2.49719	-1.8951	-1.12401
	-0.093	-2.53128	-1.92667	-1.14345
	-0.092	-2.56455	-1.95876	-1.16292
	-0.091	-2.59865	-1.99292	-1.18317
	-0.09	-2.63607	-2.02656	-1.20305
	-0.089	-2.67099	-2.06122	-1.22409
	-0.088	-2.70757	-2.09694	-1.24553
	-0.087	-2.745	-2.13316	-1.26697
	-0.086	-2.78492	-2.17093	-1.28963
	-0.085	-2.82483	-2.20923	-1.31265
	-0.084	-2.86475	-2.247	-1.33569
	-0.083	-2.90383	-2.28686	-1.35952
	-0.082	-2.9454	-2.32774	-1.38375
	-0.081	-2.99032	-2.36966	-1.40877
	-0.08	-3.03688	-2.4121	-1.43459
	-0.079	-3.08429	-2.45505	-1.46041
	-0.078	-3.13085	-2.50007	-1.48781
	-0.077	-3.17991	-2.5451	-1.51562
	-0.076	-3.22981	-2.59116	-1.54302
	-0.075	-3.2822	-2.63876	-1.5724
	-0.074	-3.33708	-2.6874	-1.60179
	-0.073	-3.39196	-2.73658	-1.63238
	-0.072	-3.451	-2.78728	-1.66336
	-0.071	-3.50755	-2.83801	-1.69472
	-0.07	-3.56657	-2.8913	-1.7277
	-0.069	-3.62561	-2.94511	-1.76067
	-0.068	-3.68383	-2.99946	-1.79403
	-0.067	-3.75035	-3.05588	-1.82978
	-0.066	-3.81438	-3.1128	-1.86511
	-0.065	-3.8801	-3.17074	-1.90205
	-0.064	-3.94827	-3.22977	-1.9398
	-0.063	-4.01813	-3.28978	-1.97832
	-0.062	-4.09132	-3.35291	-2.01803
	-0.061	-4.16366	-3.41606	-2.05775
	-0.06	-4.23682	-3.4797	-2.09865
	-0.059	-4.31586	-3.54699	-2.14155
	-0.058	-4.39401	-3.61323	-2.18484
	-0.057	-4.47217	-3.68257	-2.22894
	-0.056	-4.55284	-3.75244	-2.2734
	-0.055	-4.63763	-3.82385	-2.31907
	-0.054	-4.72494	-3.89838	-2.36635
	-0.053	-4.81395	-3.9729	-2.41483
	-0.052	-4.90541	-4.04896	-2.46406
	-0.051	-5.00103	-4.12815	-2.51569
	-0.05	-5.09666	-4.20733	-2.56733
	-0.049	-5.1948	-4.2896	-2.62094
	-0.048	-5.30541	-4.37708	-2.67893
	-0.047	-5.40936	-4.46142	-2.73453
	-0.046	-5.5158	-4.54992	-2.79333
	-0.045	-5.62475	-4.6384	-2.85329
	-0.044	-5.73617	-4.72794	-2.91366
	-0.043	-5.85339	-4.82213	-2.97761
	-0.042	-5.97147	-4.91579	-3.04154
	-0.041	-6.09453	-5.01308	-3.10709
	-0.04	-6.21678	-5.11193	-3.1754
	-0.039	-6.33989	-5.21128	-3.24371
	-0.038	-6.47212	-5.31477	-3.31637
	-0.037	-6.60345	-5.42345	-3.38908
	-0.036	-6.73738	-5.52695	-3.46255
	-0.035	-6.87709	-5.64082	-3.54039
	-0.034	-7.01839	-5.75467	-3.61904
	-0.033	-7.16229	-5.87369	-3.69966
	-0.032	-7.31196	-5.99271	-3.78267
	-0.031	-7.46167	-6.11174	-3.86687
	-0.03	-7.61466	-6.23595	-3.95585
	-0.029	-7.77348	-6.36533	-4.04721
	-0.028	-7.93483	-6.4947	-4.13853
	-0.027	-8.10363	-6.62924	-4.23385
	-0.026	-8.2724	-6.76897	-4.32919
	-0.025	-8.44871	-6.9087	-4.43245
	-0.024	-8.62338	-7.05359	-4.53572
	-0.023	-8.8063	-7.19851	-4.63897
	-0.022	-8.98925	-7.35375	-4.75018
	-0.021	-9.17217	-7.50901	-4.86139
	-0.02	-9.36342	-7.66426	-4.97656
	-0.019	-9.56302	-7.82984	-5.09573
	-0.018	-9.76262	-8.00064	-5.21487
	-0.017	-9.9705	-8.17142	-5.33798
	-0.016	-10.1784	-8.34736	-5.4651
	-0.015	-10.3946	-8.52849	-5.59218
	-0.014	-10.6108	-8.71479	-5.72721
	-0.013	-10.8353	-8.90627	-5.86226
	-0.012	-11.0598	-9.09775	-6.00126
	-0.011	-11.2927	-9.30475	-6.14425
	-0.01	-11.5255	-9.50659	-6.28724
	-0.009	-11.7667	-9.71874	-6.43816
	-0.008	-12.0078	-9.93094	-6.58909
	-0.007	-12.2573	-10.1483	-6.74398
	-0.006	-12.5151	-10.376	-6.90682
	-0.005	-12.7646	-10.6037	-7.06967
	-0.004	-13.0306	-10.8366	-7.23251
	-0.003	-13.2967	-11.0798	-7.40329
	-0.002	-13.5629	-11.3282	-7.57806
	-0.001	-13.8373	-11.5766	-7.75677
	0	-14.1116	-11.8405	-7.93551
	0.001	-14.3944	-12.0993	-8.11821
	0.002	-14.6771	-12.3684	-8.30488
	0.003	-14.96	-12.6427	-8.49949
	0.004	-15.2593	-12.9221	-8.69411
	0.005	-15.5586	-13.2119	-8.89667
	0.006	-15.8579	-13.5069	-9.1032
	0.007	-16.1656	-13.8019	-9.30973
	0.008	-16.4733	-14.1072	-9.52421
	0.009	-16.781	-14.4125	-9.73867
	0.01	-17.0971	-14.7334	-9.96109
	0.011	-17.413	-15.049	-10.1835
	0.012	-17.7373	-15.3751	-10.4059
	0.013	-18.0699	-15.7063	-10.6402
	0.014	-18.4025	-16.0427	-10.8706
	0.015	-18.7352	-16.3842	-11.1089
	0.016	-19.0678	-16.7257	-11.3512
	0.017	-19.4005	-17.0726	-11.5895
	0.018	-19.7414	-17.4347	-11.8397
	0.019	-20.0824	-17.7919	-12.0899
	0.02	-20.4232	-18.154	-12.3362
	0.021	-20.7725	-18.5215	-12.5943
	0.022	-21.1135	-18.8941	-12.8485
	0.023	-21.4627	-19.2719	-13.1107
	0.024	-21.8037	-19.6497	-13.3688
	0.025	-22.153	-20.0326	-13.627
	0.026	-22.5022	-20.426	-13.8931
	0.027	-22.8514	-20.8141	-14.1552
	0.028	-23.2007	-21.2073	-14.4134
	0.029	-23.5583	-21.6059	-14.6835
	0.03	-23.9159	-22.0095	-14.9496
	0.031	-24.2651	-22.4132	-15.2157
	0.032	-24.6227	-22.8169	-15.4778
	0.033	-24.9636	-23.2204	-15.7399
	0.034	-25.3212	-23.6345	-16.0061
	0.035	-25.6622	-24.0433	-16.2682
	0.036	-26.0114	-24.4522	-16.5263
	0.037	-26.3607	-24.8765	-16.7924
	0.038	-26.7099	-25.2852	-17.0506
	0.039	-27.0426	-25.7046	-17.3088
	0.04	-27.3834	-26.1184	-17.5669
	0.041	-27.7161	-26.5274	-17.8172
	0.042	-28.0487	-26.9518	-18.0713
	0.043	-28.3814	-27.3658	-18.3176
	0.044	-28.6974	-27.7692	-18.5599
	0.045	-29.0217	-28.1887	-18.8061
	0.046	-29.3376	-28.5974	-19.0404
	0.047	-29.6537	-29.0061	-19.2748
	0.048	-29.9613	-29.4098	-19.5052
	0.049	-30.2524	-29.8082	-19.7276
	0.05	-30.5518	-30.2119	-19.9499
	0.051	-30.8429	-30.6105	-20.1645
	0.052	-31.1173	-30.9936	-20.3709
	0.053	-31.3916	-31.3867	-20.5814
	0.054	-31.6744	-31.7748	-20.784
	0.055	-31.9321	-32.1578	-20.9747
	0.056	-32.1817	-32.5303	-21.1653
	0.057	-32.4227	-32.8928	-21.34
	0.058	-32.6639	-33.2549	-21.5188
	0.059	-32.8967	-33.6121	-21.6857
	0.06	-33.1046	-33.9484	-21.8366
	0.061	-33.3209	-34.3003	-21.9915
	0.062	-33.5287	-34.6315	-22.1304
	0.063	-33.72	-34.9574	-22.2576
	0.064	-33.9029	-35.2783	-22.3807
	0.065	-34.0776	-35.5838	-22.4919
	0.066	-34.2522	-35.8994	-22.6109
	0.067	-34.4102	-36.1943	-22.7223
	0.068	-34.5599	-36.4789	-22.8214
	0.069	-34.7096	-36.7791	-22.9287
	0.07	-34.8509	-37.0636	-23.016
	0.071	-34.984	-37.3486	-23.0917
	0.072	-35.1087	-37.6228	-23.1552
	0.073	-35.2169	-37.8814	-23.2029
	0.074	-35.3249	-38.1401	-23.2387
	0.075	-35.4082	-38.3627	-23.2545
	0.076	-35.4747	-38.5594	-23.2545
	0.077	-35.5327	-38.7455	-23.2744
	0.078	-35.5742	-38.8853	-23.3022
	0.079	-35.591	-38.9941	-23.3221
	0.08	-35.5995	-39.0873	-23.3379
	0.081	-35.5828	-39.2011	-23.3418
	0.082	-35.5828	-39.3615	-23.3379
	0.083	-35.5495	-39.5167	-23.3139
	0.084	-35.5079	-39.6462	-23.2703
	0.085	-35.4747	-39.7757	-23.2226
	0.086	-35.4248	-39.8635	-23.1552
	0.087	-35.3582	-39.9307	-23.0759
	0.088	-35.2916	-39.9774	-22.9885
	0.089	-35.2085	-39.9877	-22.885
	0.09	-35.1171	-39.998	-22.7778
	0.091	-35.0006	-39.9824	-22.6587
	0.092	-34.8675	-39.9254	-22.5276
	0.093	-34.7263	-39.8685	-22.3925
	0.094	-34.5849	-39.7704	-22.2497
	0.095	-34.4102	-39.6462	-22.0947
	0.096	-34.2357	-39.5167	-21.9358
	0.097	-34.0444	-39.3718	-21.761
	0.098	-33.8531	-39.2218	-21.5904
	0.099	-33.6451	-39.0614	-21.4075
	0.1	-33.4207	-38.8803	-21.209
	0.101	-33.2044	-38.7043	-21.0184
	0.102	-32.9716	-38.5076	-20.8159
	0.103	-32.7222	-38.2955	-20.6054
	0.104	-32.4644	-38.0625	-20.3869
	0.105	-32.1982	-37.8245	-20.1604
	0.106	-31.9405	-37.5812	-19.934
	0.107	-31.6661	-37.3225	-19.7077
	0.108	-31.375	-37.038	-19.4653
	0.109	-31.0923	-36.7636	-19.2271
	0.11	-30.7929	-36.4635	-18.9849
	0.111	-30.4853	-36.1529	-18.7386
	0.112	-30.1776	-35.8373	-18.4884
	0.113	-29.8615	-35.506	-18.2302
	0.114	-29.5456	-35.1801	-17.98
	0.115	-29.2212	-34.8332	-17.7218
	0.116	-28.8803	-34.4711	-17.4557
	0.117	-28.556	-34.1192	-17.2016
	0.118	-28.215	-33.7518	-16.9394
	0.119	-27.8658	-33.3687	-16.6733
	0.12	-27.5249	-32.9962	-16.4112
	0.121	-27.1756	-32.6028	-16.1451
	0.122	-26.8263	-32.2147	-15.8829
	0.123	-26.4771	-31.8163	-15.6168
	0.124	-26.1195	-31.4023	-15.3507
	0.125	-25.7702	-30.9986	-15.0926
	0.126	-25.4127	-30.5949	-14.8304
	0.127	-25.0552	-30.1707	-14.5683
	0.128	-24.6976	-29.7514	-14.3101
	0.129	-24.3316	-29.327	-14.0519
	0.13	-23.974	-28.908	-13.7978
	0.131	-23.6165	-28.4782	-13.5436
	0.132	-23.2506	-28.0436	-13.2894
	0.133	-22.9013	-27.6245	-13.0431
	0.134	-22.5437	-27.1948	-12.7969
	0.135	-22.1862	-26.7654	-12.5506
	0.136	-21.8287	-26.3358	-12.3084
	0.137	-21.4711	-25.896	-12.0701
	0.138	-21.1301	-25.4716	-11.8357
	0.139	-20.7725	-25.0473	-11.6054
	0.14	-20.4232	-24.6126	-11.375
	0.141	-20.0824	-24.1934	-11.1526
	0.142	-19.7414	-23.769	-10.9341
	0.143	-19.3921	-23.3498	-10.7157
	0.144	-19.0511	-22.9306	-10.5012
	0.145	-18.7186	-22.5063	-10.2868
	0.146	-18.3859	-22.0976	-10.0842
	0.147	-18.0533	-21.6887	-9.88166
	0.148	-17.729	-21.2798	-9.67907
	0.149	-17.4046	-20.8814	-9.48447
	0.15	-17.0887	-20.488	-9.29383
	0.151	-16.7727	-20.0896	-9.1032
	0.152	-16.4567	-19.7067	-8.9205
	0.153	-16.1407	-19.3185	-8.73779
	0.154	-15.8497	-18.9407	-8.56305
	0.155	-15.5502	-18.5681	-8.38828
	0.156	-15.2426	-18.1954	-8.2175
	0.157	-14.9516	-17.8333	-8.05069
	0.158	-14.6689	-17.4813	-7.88784
	0.159	-14.3861	-17.1243	-7.72898
	0.16	-14.1034	-16.7723	-7.57407
	0.161	-13.8289	-16.4308	-7.41918
	0.162	-13.5629	-16.0944	-7.27223
	0.163	-13.2967	-15.7685	-7.12926
	0.164	-13.039	-15.4373	-6.98625
	0.165	-12.7896	-15.1267	-6.84725
	0.166	-12.54	-14.8162	-6.71222
	0.167	-12.2906	-14.5005	-6.57719
	0.168	-12.0494	-14.2055	-6.45009
	0.169	-11.8083	-13.9054	-6.31902
	0.17	-11.5837	-13.6207	-6.19589
	0.171	-11.3509	-13.3361	-6.07675
	0.172	-11.1264	-13.0567	-5.95362
	0.173	-10.9102	-12.7876	-5.84241
	0.174	-10.6939	-12.5185	-5.72721
	0.175	-10.4861	-12.2597	-5.61602
	0.176	-10.2782	-12.001	-5.50878
	0.177	-10.0703	-11.7526	-5.40154
	0.178	-9.87902	-11.5093	-5.29829
	0.179	-9.67946	-11.2765	-5.19501
	0.18	-9.48816	-11.0384	-5.09573
	0.181	-9.30524	-10.8159	-4.99642
	0.182	-9.12228	-10.5985	-4.90507
	0.183	-8.93933	-10.3812	-4.80977
	0.184	-8.76471	-10.169	-4.71842
	0.185	-8.59006	-9.96198	-4.62707
	0.186	-8.42378	-9.76016	-4.54363
	0.187	-8.26076	-9.5635	-4.45627
	0.188	-8.09697	-9.36686	-4.37287
	0.189	-7.94313	-9.18057	-4.28946
	0.19	-7.79009	-8.99943	-4.21003
	0.191	-7.63711	-8.81829	-4.1306
	0.192	-7.48995	-8.64236	-4.05115
	0.193	-7.3444	-8.47158	-3.97569
	0.194	-7.20635	-8.30598	-3.90142
	0.195	-7.06997	-8.14555	-3.82834
	0.196	-6.93364	-7.97992	-3.75485
	0.197	-6.80223	-7.82469	-3.68535
	0.198	-6.67498	-7.67461	-3.61666
	0.199	-6.5469	-7.52453	-3.54675
	0.2	-6.42472	-7.37963	-3.48043
	0.201	-6.30247	-7.23473	-3.4141
	0.202	-6.18603	-7.09499	-3.35015
	0.203	-6.06963	-6.96046	-3.28739
	0.204	-5.95567	-6.82589	-3.22424
	0.205	-5.84839	-6.69651	-3.16426
	0.206	-5.74196	-6.56714	-3.10391
	0.207	-5.63553	-6.44294	-3.04434
	0.208	-5.53158	-6.31874	-2.98593
	0.209	-5.4326	-6.1997	-2.92914
	0.21	-5.33284	-6.08068	-2.87395
	0.211	-5.23552	-5.96685	-2.81912
	0.212	-5.14244	-5.84781	-2.76432
	0.213	-5.05094	-5.73915	-2.71229
	0.214	-4.96196	-5.63047	-2.66066
	0.215	-4.86969	-5.5218	-2.60943
	0.216	-4.78398	-5.41829	-2.55896
	0.217	-4.69752	-5.31477	-2.50934
	0.218	-4.61522	-5.21645	-2.46128
	0.219	-4.53453	-5.11813	-2.414
	0.22	-4.45472	-5.0198	-2.36674
	0.221	-4.37737	-4.92407	-2.32148
	0.222	-4.30084	-4.83144	-2.27658
	0.223	-4.22518	-4.73881	-2.23251
	0.224	-4.15617	-4.64874	-2.18961
	0.225	-4.08217	-4.55872	-2.1471
	0.226	-4.01231	-4.47227	-2.105
	0.227	-3.94408	-4.38689	-2.0649
	0.228	-3.87676	-4.30202	-2.0236
	0.229	-3.81272	-4.21974	-1.98547
	0.23	-3.74705	-4.13849	-1.94695
	0.231	-3.68469	-4.05775	-1.90921
	0.232	-3.62399	-3.9791	-1.87227
	0.233	-3.56242	-3.90147	-1.83574
	0.234	-3.50422	-3.82644	-1.79999
	0.235	-3.44685	-3.75192	-1.76583
	0.236	-3.39113	-3.67791	-1.73127
	0.237	-3.33542	-3.60701	-1.6983
	0.238	-3.28386	-3.53561	-1.66574
	0.239	-3.22981	-3.46574	-1.63357
	0.24	-3.18407	-3.39846	-1.60259
	0.241	-3.13251	-3.33068	-1.57162
	0.242	-3.08429	-3.26547	-1.54222
	0.243	-3.03771	-3.2018	-1.51282
	0.244	-2.99114	-3.13713	-1.48423
	0.245	-2.94707	-3.07658	-1.45644
	0.246	-2.9055	-3.01551	-1.42943
	0.247	-2.86391	-2.956	-1.40281
	0.248	-2.82234	-2.89752	-1.3766
	0.249	-2.77993	-2.84007	-1.35078
	0.25	-2.74167	-2.78419	-1.32615
	0.251	-2.70426	-2.7288	-1.30233
	0.252	-2.6685	-2.67448	-1.27809
	0.253	-2.63191	-2.62219	-1.25546
	0.254	-2.59865	-2.57046	-1.23322
	0.255	-2.56372	-2.51921	-1.21098
	0.256	-2.53295	-2.46954	-1.18954
	0.257	-2.50051	-2.42038	-1.16849
	0.258	-2.46892	-2.3738	-1.14822
	0.259	-2.44065	-2.32723	-1.12875
	0.26	-2.41154	-2.28064	-1.10931
	0.261	-2.38244	-2.23666	-1.09103
	0.262	-2.35832	-2.19371	-1.07276
	0.263	-2.33088	-2.15076	-1.05529
	0.264	-2.30509	-2.10883	-1.0382
	0.265	-2.28015	-2.06796	-1.02112
	0.266	-2.25687	-2.0281	-1.00523
	0.267	-2.23525	-1.98929	-0.989755
	0.268	-2.2128	-1.951	-0.974254
	0.269	-2.19451	-1.91322	-0.959969
	0.27	-2.17205	-1.87802	-0.945661
	0.271	-2.15376	-1.84181	-0.931376
	0.272	-2.13297	-1.80765	-0.91826
	0.273	-2.11468	-1.77349	-0.904365
	0.274	-2.09887	-1.74089	-0.892052
	0.275	-2.08141	-1.70932	-0.879349
	0.276	-2.06561	-1.67671	-0.866623
	0.277	-2.04981	-1.64722	-0.855112
	0.278	-2.03733	-1.6172	-0.843991
	0.279	-2.02403	-1.58771	-0.832871
	0.28	-2.01073	-1.55924	-0.82214
	0.281	-1.99826	-1.53131	-0.811431
	0.282	-1.98745	-1.50439	-0.801503
	0.283	-1.97248	-1.478	-0.791162
	0.284	-1.96417	-1.45213	-0.781646
	0.285	-1.95335	-1.42677	-0.772887
	0.286	-1.94586	-1.40244	-0.763761
	0.287	-1.93588	-1.37863	-0.754635
	0.288	-1.92757	-1.35482	-0.746678
	0.289	-1.91759	-1.33206	-0.738332
	0.29	-1.9126	-1.30981	-0.730008
	0.291	-1.90429	-1.28806	-0.722465
	0.292	-1.89598	-1.26685	-0.714921
	0.293	-1.89347	-1.24668	-0.707767
	0.294	-1.88433	-1.22649	-0.700613
	0.295	-1.88101	-1.20682	-0.694261
	0.296	-1.87434	-1.1882	-0.687107
	0.297	-1.87019	-1.16956	-0.680756
	0.298	-1.86354	-1.15145	-0.674794
	0.299	-1.86022	-1.13437	-0.668443
	0.3	-1.85689	-1.11678	-0.662481
	0.301	-1.85357	-1.10022	-0.656932
	0.302	-1.85024	-1.08418	-0.65175
	0.303	-1.84774	-1.06813	-0.645811
	0.304	-1.84608	-1.05312	-0.640629
	0.305	-1.84109	-1.0376	-0.635883
	0.306	-1.83859	-1.02311	-0.631113
	0.307	-1.83444	-1.00914	-0.626344
	0.308	-1.83444	-0.994653	-0.621185
	0.309	-1.83277	-0.981188	-0.616416
	0.31	-1.8336	-0.967735	-0.612449
	0.311	-1.82945	-0.954799	-0.608459
	0.312	-1.82861	-0.942378	-0.604102
	0.313	-1.82778	-0.929442	-0.600136
	0.314	-1.82695	-0.917537	-0.596558
	0.315	-1.82362	-0.905632	-0.592592
	0.316	-1.8228	-0.894773	-0.588602
	0.317	-1.8228	-0.883899	-0.585438
	0.318	-1.81947	-0.87251	-0.581861
	0.319	-1.81781	-0.862167	-0.579086
	0.32	-1.81781	-0.85181	-0.575899
	0.321	-1.81531	-0.841982	-0.572322
	0.322	-1.81198	-0.832154	-0.568745
	0.323	-1.81282	-0.822312	-0.565971
	0.324	-1.80948	-0.813	-0.562393
	0.325	-1.81032	-0.803688	-0.560009
	0.326	-1.80783	-0.795408	-0.557234
	0.327	-1.80367	-0.786612	-0.55446
	0.328	-1.802	-0.778331	-0.551662
	0.329	-1.802	-0.770567	-0.549301
	0.33	-1.79952	-0.762286	-0.546503
	0.331	-1.79868	-0.754006	-0.544119
	0.332	-1.79369	-0.746757	-0.541734
	0.333	-1.79286	-0.739522	-0.540152
	0.334	-1.78786	-0.732273	-0.537377
	0.335	-1.78537	-0.725024	-0.535382
	0.336	-1.78371	-0.718291	-0.533411
	0.337	-1.78039	-0.711572	-0.531416
	0.338	-1.77622	-0.705355	-0.529421
	0.339	-1.77041	-0.699151	-0.526646
	0.34	-1.76791	-0.692934	-0.525064
	0.341	-1.76625	-0.687247	-0.523482
	0.342	-1.76126	-0.681559	-0.52229
	0.343	-1.75959	-0.675858	-0.519905
	0.344	-1.7546	-0.67017	-0.5183
	0.345	-1.74962	-0.664998	-0.516718
	0.346	-1.74547	-0.659813	-0.515136
	0.347	-1.73964	-0.654641	-0.513553
	0.348	-1.73798	-0.649469	-0.511948
	0.349	-1.73132	-0.644297	-0.510366
	0.35	-1.72634	-0.640157	-0.508784
	0.351	-1.72217	-0.635501	-0.507592
	0.352	-1.7147	-0.631361	-0.505597
	0.353	-1.71053	-0.626705	-0.504795
	0.354	-1.70638	-0.622564	-0.503212
	0.355	-1.70056	-0.61894	-0.50202
	0.356	-1.6939	-0.6148	-0.500438
	0.357	-1.68641	-0.611175	-0.499246
	0.358	-1.68226	-0.607551	-0.498053
	0.359	-1.67395	-0.603411	-0.496861
	0.36	-1.6673	-0.599787	-0.495669
	0.361	-1.66147	-0.596678	-0.494866
	0.362	-1.65398	-0.593583	-0.493696
	0.363	-1.64733	-0.590475	-0.492894
	0.364	-1.64152	-0.587366	-0.492091
	0.365	-1.63486	-0.584257	-0.490899
	0.366	-1.62654	-0.581162	-0.490119
	0.367	-1.62155	-0.57857	-0.488927
	0.368	-1.61241	-0.57599	-0.487735
	0.369	-1.60742	-0.572882	-0.486932
	0.37	-1.60077	-0.570805	-0.486542
	0.371	-1.59328	-0.568226	-0.484937
	0.372	-1.58164	-0.566149	-0.483745
	0.373	-1.57415	-0.564086	-0.483745
	0.374	-1.56834	-0.562009	-0.482163
	0.375	-1.56002	-0.559946	-0.481773
	0.376	-1.55171	-0.557353	-0.480971
	0.377	-1.54422	-0.555805	-0.479778
	0.378	-1.53673	-0.554244	-0.479778
	0.379	-1.52759	-0.552181	-0.478999
	0.38	-1.52094	-0.550104	-0.477806
	0.381	-1.51429	-0.549072	-0.477394
	0.382	-1.50347	-0.547525	-0.476614
	0.383	-1.496	-0.545448	-0.475811
	0.384	-1.48767	-0.543901	-0.475422
	0.385	-1.47935	-0.542869	-0.474619
	0.386	-1.47021	-0.541308	-0.473817
	0.387	-1.46356	-0.540276	-0.473037
	0.388	-1.45525	-0.539245	-0.472647
	0.389	-1.44443	-0.537683	-0.472235
	0.39	-1.43861	-0.536652	-0.471455
	0.391	-1.4278	-0.53562	-0.470652
	0.392	-1.42115	-0.534589	-0.470652
	0.393	-1.41283	-0.533543	-0.46946
	0.394	-1.40369	-0.532512	-0.46946
	0.395	-1.39453	-0.531996	-0.46946
	0.396	-1.38788	-0.530964	-0.468268
	0.397	-1.37624	-0.529933	-0.467878
	0.398	-1.36875	-0.529403	-0.467465
	0.399	-1.35961	-0.528371	-0.466685
	0.4	-1.35463	-0.528371	-0.466273
Figure 4d			SS - VIBEINS (%)
	WT		33.8254	30.7811	28.7516	27.7368	36.2931
	T1D		20.2635	18.4398	17.224	16.6161	26.7169
	T2D		62.9048	59.0121	53.469	51.5819	69.8243
Figure 4e			ELISAINS (ng/ml)						VIBEINS (ng/ml)						P-value
	WT - Fasting		0.496234	0.709628	0.466926	0.324388	0.616219		0.39025	0.55189	0.418203	0.617925	0.36794		0.5335
	WT - PP		1.98599	1.8544	1.42855	3.17714	1.50847		1.89195	1.55391	1.75673	3.85238	2.17415		0.637
	T1D - Fasting		0.107137	0.190913	0.104049	0.163489	0.20186		0.1507	0.160005	0.120914	0.205483	0.17977		0.7023
	T1D - PP		0.117293	0.182665	0.129459	0.133623	0.239322		0.136883	0.171375	0.151883	0.192895	0.201002		0.6976
	T2D - Fasting		5.71587	6.89595	3.02425	8.44739	4.71657		4.73482	6.51933	3.8037	8.86057	4.16125		0.9155
	T2D - PP		7.91631	9.96763	5.22728	6.49859	6.96469		8.07309	10.8865	6.54334	5.04739	8.24085		0.733
Figure 4f			ELISAGLP-1 (pg/ml)						VIBEGLP-1 (pg/ml)						P-value
	WT		6.82738	14.1444	15.5834	9.19822	7.18152		4.35675	10.1315	13.265	9.88257	11.2379		0.737
	T1D		47.1464	54.347	56.3149	43.1316	37.6455		42.1655	61.3265	52.1563	40.2236	36.1355		0.8243
	T2D		28.2604	30.3536	60.6667	35.4933	48.3099		31.0315	35.1325	70.2649	37.549	43.2175		0.7688
Figure 4g		WT	T1D	T2D
	-0.2	-3.01218	-0.9343	-2.92007
	-0.199	-2.99665	-0.9343	-2.92007
	-0.198	-2.99665	-0.9343	-2.9054
	-0.197	-2.98112	-0.941835	-2.9054
	-0.196	-2.98112	-0.941835	-2.9054
	-0.195	-2.98112	-0.941835	-2.9054
	-0.194	-2.9656	-0.941835	-2.89073
	-0.193	-2.9656	-0.941835	-2.89073
	-0.192	-2.9656	-0.94937	-2.89073
	-0.191	-2.9656	-0.94937	-2.87605
	-0.19	-2.95007	-0.94937	-2.87605
	-0.189	-2.95007	-0.956904	-2.87605
	-0.188	-2.95007	-0.956904	-2.86138
	-0.187	-2.93454	-0.956904	-2.86138
	-0.186	-2.93454	-0.964439	-2.86138
	-0.185	-2.93454	-0.964439	-2.86138
	-0.184	-2.91902	-0.964439	-2.86138
	-0.183	-2.91902	-0.971974	-2.84671
	-0.182	-2.91902	-0.971974	-2.84671
	-0.181	-2.91902	-0.979508	-2.84671
	-0.18	-2.90349	-0.979508	-2.84671
	-0.179	-2.90349	-0.979508	-2.83203
	-0.178	-2.90349	-0.987043	-2.83203
	-0.177	-2.90349	-0.987043	-2.83203
	-0.176	-2.88796	-0.994578	-2.83203
	-0.175	-2.88796	-0.994578	-2.81736
	-0.174	-2.88796	-1.00211	-2.81736
	-0.173	-2.88796	-1.00211	-2.81736
	-0.172	-2.88796	-1.00965	-2.81736
	-0.171	-2.87244	-1.00965	-2.81736
	-0.17	-2.87244	-1.01718	-2.81736
	-0.169	-2.87244	-1.01718	-2.80268
	-0.168	-2.87244	-1.02472	-2.80268
	-0.167	-2.87244	-1.02472	-2.80268
	-0.166	-2.85691	-1.03225	-2.80268
	-0.165	-2.85691	-1.03225	-2.80268
	-0.164	-2.85691	-1.03979	-2.80268
	-0.163	-2.85691	-1.04732	-2.78801
	-0.162	-2.85691	-1.04732	-2.78801
	-0.161	-2.85691	-1.05486	-2.78801
	-0.16	-2.85691	-1.06239	-2.78801
	-0.159	-2.84138	-1.06992	-2.78801
	-0.158	-2.84138	-1.06992	-2.78801
	-0.157	-2.84138	-1.07746	-2.78801
	-0.156	-2.84138	-1.08499	-2.78801
	-0.155	-2.84138	-1.09253	-2.78801
	-0.154	-2.84138	-1.10006	-2.78801
	-0.153	-2.84138	-1.10006	-2.78801
	-0.152	-2.84138	-1.1076	-2.78801
[truncated: 563 more rows]

## Sheet: Figure 5
Figure 5a
[truncated: 14 more rows]

[truncated: 13 more sheets: Supplementary Fig. 2, Supplementary Fig. 3, Supplementary Fig. 7, Supplementary Fig. 8, Supplementary Fig. 9 , Supplementary Fig. 10, Supplementary Fig. 11, Supplementary Fig. 12, Supplementary Fig. 14, Supplementary Fig. 15, Supplementary Fig. 16, Supplementary Fig.17, Supplementary Fig. 18]
